# Supplementary material for: Pure-blue single-layer organic light-emitting diodes based on trap-free hyperfluorescence
Source: Nat Mater. 2025 Jul 21;24(11):1742–8. doi: 10.1038/s41563-025-02294-8 (PMC12575368; doi:10.1038/s41563-025-02294-8)
Supplement: Supplementary file 2 — Source data for Figs. 2, 4 and 5 that contain experimental or simulated data points. [file 41563_2025_2294_MOESM2_ESM.xlsx]

## Sheet: Figure 2
Figure 2a				Figure 2b									Figure 2c
DBA-di concentration (%)	Current density (A m-2) for holes	Current density (A m-2) for electrons		Voltage (V) for holes 100% DBA-DI	Current density (A m-2) for holes 100% DBA-DI	Voltage (V) for electrons 100% DBA-DI	Current density (A m-2) for electrons 100% DBA-DI	Voltage (V) for holes +2% v-DABNA	Current density (A m-2) for holes +2% v-DABNA	Voltage (V) for electrons+2% v-DABNA	Current density (A m-2) for electrons +2% v-DABNA		Voltage (V) for holes 50% DBA-DI	Current density (A m-2) for holes 50% DBA-DI	Voltage (V) for electrons 50% DBA-DI	Current density (A m-2) for electrons 50% DBA-DI	Voltage (V) for holes +2% v-DABNA	Current density (A m-2) for holes +2% v-DABNA	Voltage (V) for electrons+2% v-DABNA	Current density (A m-2) for electrons +2% v-DABNA
100	3596.82	114		0	0.00826	0	0.000432433	0	0.00717	0	0.000238231		0	0.000472734	0	9.41034e-05	0	0.000557394	0	0.000185541
50	165.655	18.2748		0.01	0.36636	0.05	0.000407766	0.05	2.15233	0.05	0.000245602		0.1	0.29696	0.05	8.79044e-05	0.05	0.15854	0.05	0.00013687
35	42.8039	8.43501		0.02	0.70618	0.1	0.000254739	0.1	4.63197	0.1	0.000127989		0.2	0.73254	0.1	2.67525e-05	0.1	0.33536	0.1	0.000137749
20	10.7128	18.4644		0.03	1.07198	0.15	0.000364337	0.15	7.76186	0.15	4.96219e-05		0.3	1.35652	0.15	6.74228e-05	0.15	0.53825	0.15	0.000128493
0	591.11	13.3956		0.04	1.43056	0.2	0.000181534	0.2	11.7063	0.2	0.000100303		0.4	2.19704	0.2	4.09801e-05	0.2	0.7717	0.2	0.000103822
				0.05	1.79841	0.25	0.000149329	0.25	16.5307	0.25	1.89201e-05		0.5	3.27202	0.25	0.000142187	0.25	1.03874	0.25	0.00014688
				0.06	2.17903	0.3	0.000409818	0.3	22.3365	0.3	1.19253e-05		0.6	4.6022	0.3	0.000126522	0.3	1.34109	0.3	0.000231154
				0.07	2.5762	0.35	0.000595133	0.35	29.1395	0.35	0.000138041		0.7	6.20722	0.35	5.41558e-06	0.35	1.68274	0.35	0.000105246
				0.08	2.99234	0.4	0.00122	0.4	36.9748	0.4	0.000276807		0.8	8.10556	0.4	7.65298e-06	0.4	2.06502	0.4	6.79682e-05
				0.09	3.43	0.45	0.00331	0.45	45.8647	0.45	0.00054973		0.9	10.3176	0.45	0.000163842	0.45	2.49003	0.45	6.59578e-05
				0.1	3.89241	0.5	0.00668	0.5	55.8282	0.5	0.00244		1	12.862	0.5	0.000330292	0.5	2.96007	0.5	3.73918e-05
				0.11	4.38124	0.55	0.01287	0.55	66.8858	0.55	0.00745		1.1	15.7392	0.55	0.000799529	0.55	3.47742	0.55	3.1821e-05
				0.12	4.89876	0.6	0.02338	0.6	79.045	0.6	0.01953		1.2	19.0014	0.6	0.00247	0.6	4.04447	0.6	8.93717e-05
				0.13	5.44541	0.65	0.04004	0.65	92.3124	0.65	0.04399		1.3	22.6515	0.65	0.00603	0.65	4.66349	0.65	0.000208326
				0.14	6.02291	0.7	0.06595	0.7	106.698	0.7	0.08746		1.4	26.709	0.7	0.01314	0.7	5.3368	0.7	0.000415911
				0.15	6.63224	0.75	0.10393	0.75	122.194	0.75	0.15528		1.5	31.1975	0.75	0.02429	0.75	6.06651	0.75	0.000944254
				0.16	7.26617	0.8	0.15959	0.8	138.763	0.8	0.25809		1.6	36.1352	0.8	0.04133	0.8	6.85514	0.8	0.00195
				0.17	7.94117	0.85	0.23751	0.85	156.48	0.85	0.40116		1.7	41.5448	0.85	0.06491	0.85	7.70532	0.85	0.00396
				0.18	8.65109	0.9	0.34268	0.9	175.31	0.9	0.59073		1.8	47.4499	0.9	0.09622	0.9	8.6198	0.9	0.00736
				0.19	9.39478	0.95	0.48131	0.95	195.234	0.95	0.81174		1.9	53.8713	0.95	0.13579	0.95	9.60043	0.95	0.01264
				0.2	10.1755	1	0.65889	1	216.251	1	0.98567		2	60.8371	1	0.18448	1	10.6498	1	0.02059
				0.21	10.9903	1.05	0.85335	1.05	238.341	1.05	1.43901		2.1	68.3698	1.05	0.24275	1.05	11.7702	1.05	0.0317
				0.22	11.8434	1.1	1.12833	1.1	261.509	1.1	1.87731		2.2	76.3954	1.1	0.3122	1.1	12.9584	1.1	0.04735
				0.23	12.7322	1.15	1.46407	1.15	285.737	1.15	2.39173		2.3	85.1075	1.15	0.39297	1.15	14.2296	1.15	0.0681
				0.24	13.662	1.2	1.85822	1.2	311.005	1.2	2.98583		2.4	94.4903	1.2	0.48567	1.2	15.5785	1.2	0.0949
				0.25	14.6305	1.25	2.31951	1.25	337.319	1.25	3.66455		2.5	104.506	1.25	0.5912	1.25	17.0088	1.25	0.12845
				0.26	15.6312	1.3	2.85336	1.3	364.66	1.3	4.43262		2.6	115.246	1.3	0.70914	1.3	18.5228	1.3	0.16963
				0.27	16.6704	1.35	3.46237	1.35	392.976	1.35	5.29436		2.7	126.707	1.35	0.82276	1.35	20.1236	1.35	0.21836
				0.28	17.7513	1.4	4.15624	1.4	422.324	1.4	6.24444		2.8	138.908	1.4	0.92145	1.4	21.8128	1.4	0.27701
				0.29	18.8732	1.45	4.93752	1.45	452.65	1.45	7.30147		2.9	151.884	1.45	0.99861	1.45	23.5938	1.45	0.3458
				0.3	20.0274	1.5	5.81064	1.5	483.93	1.5	8.47497		3	165.655	1.5	1.31733	1.5	25.4703	1.5	0.42547
				0.31	21.2183	1.55	6.78035	1.55	516.176	1.55	9.7615		3.1	180.32	1.55	1.51728	1.55	27.4434	1.55	0.51652
				0.32	22.4578	1.6	7.8488	1.6	549.335	1.6	10.9274		3.2	195.826	1.6	1.73388	1.6	29.5159	1.6	0.61989
				0.33	23.7306	1.65	9.0174	1.65	583.435	1.65	12.4681		3.3	212.164	1.65	1.96777	1.65	31.6906	1.65	0.73269
				0.34	25.0533	1.7	10.279	1.7	618.456	1.7	14.1316		3.4	229.486	1.7	2.22185	1.7	33.9729	1.7	0.83876
				0.35	26.4089	1.75	11.5846	1.75	654.373	1.75	15.9062		3.5	247.701	1.75	2.4973	1.75	36.3623	1.75	0.98233
				0.36	28.2597	1.8	13.1034	1.8	691.186	1.8	17.8211		3.6	266.957	1.8	2.79355	1.8	38.8646	1.8	1.14523
				0.37	29.7366	1.85	14.7395	1.85	728.871	1.85	19.8842		3.7	287.172	1.85	3.11203	1.85	41.4805	1.85	1.32401
				0.38	31.2483	1.9	16.4995	1.9	767.365	1.9	22.0878		3.8	308.621	1.9	3.45304	1.9	44.2131	1.9	1.51974
				0.39	32.8006	1.95	18.3869	1.95	806.76	1.95	24.4402		3.9	331.066	1.95	3.81487	1.95	47.0671	1.95	1.73104
				0.4	34.3938	2	20.3998	2	846.943	2	26.9437		4	354.539	2	4.2021	2	50.0467	2	1.96195
				0.41	36.0632	2.05	22.5528	2.05	884.691	2.05	29.6051		4.1	379.298	2.05	4.61672	2.05	53.1537	2.05	2.21458
				0.42	37.7496	2.1	24.8509	2.1	926.35	2.1	32.4246		4.2	405.111	2.1	5.05674	2.1	56.3889	2.1	2.48783
				0.43	39.4855	2.15	27.2494	2.15	967.738	2.15	35.2984		4.3	432.242	2.15	5.51103	2.15	59.6766	2.15	2.77373
				0.44	41.2625	2.2	29.8388	2.2	1011.02	2.2	38.4393		4.4	460.038	2.2	6.0059	2.2	63.1865	2.2	3.09064
				0.45	43.0676	2.25	32.5798	2.25	1055.19	2.25	41.7678		4.5	489.766	2.25	6.52955	2.25	66.8334	2.25	3.4277
				0.46	44.9102	2.3	35.4413	2.3	1099.67	2.3	45.2432		4.6	521.196	2.3	7.07492	2.3	70.5991	2.3	3.78589
				0.47	46.7951	2.35	38.4845	2.35	1145.21	2.35	48.9304		4.7	553.512	2.35	7.65789	2.35	74.5412	2.35	4.17597
				0.48	48.7117	2.4	41.7016	2.4	1191.59	2.4	52.8013		4.8	587.483	2.4	8.27125	2.4	78.6246	2.4	4.59276
				0.49	50.6792	2.45	45.0879	2.45	1238.67	2.45	56.8676		4.9	622.674	2.45	8.9174	2.45	82.8693	2.45	5.03683
				0.5	52.6887	2.5	48.6173	2.5	1286.18	2.5	61.0585		5	659.398	2.5	9.59039	2.5	87.2451	2.5	5.5049
				0.51	54.7274	2.55	52.3488	2.55	1336.73	2.55	65.4906		5.1	697.587	2.55	10.2806	2.55	91.8021	2.55	6.00669
				0.52	56.7974	2.6	56.2614	2.6	1385.54	2.6	70.1608		5.2	737.467	2.6	10.9596	2.6	96.5353	2.6	6.53312
				0.53	58.9189	2.65	60.3366	2.65	1435.35	2.65	75.0395		5.3	778.393	2.65	11.7405	2.65	101.432	2.65	7.09543
				0.54	61.089	2.7	64.6045	2.7	1485.83	2.7	80.136		5.4	820.942	2.7	12.5619	2.7	106.502	2.7	7.69095
				0.55	63.297	2.75	69.0535	2.75	1536.83	2.75	85.4113		5.5	865.98	2.75	13.4139	2.75	111.726	2.75	8.31561
				0.56	65.5389	2.8	73.7322	2.8	1588.93	2.8	90.9514		5.6	912.393	2.8	14.3102	2.8	117.155	2.8	8.98052
				0.57	67.8304	2.85	78.6114	2.85	1641.52	2.85	96.6753		5.7	960.74	2.85	15.2451	2.85	122.78	2.85	9.67911
				0.58	70.1331	2.9	83.6993	2.9	1694.59	2.9	102.643		5.8	1011.06	2.9	16.22	2.9	128.596	2.9	10.3478
				0.59	72.7735	2.95	89.0014	2.95	1748.63	2.95	108.088		5.9	1063.8	2.95	17.2297	2.95	134.656	2.95	11.0198
				0.6	75.2393	3	94.4537	3	1802.83	3	114.575		6	1118.33	3	18.2748	3	140.81	3	11.8328
				0.61	77.6914	3.05	100.183	3.05	1858.03	3.05	121.365		6.1	1174.77	3.05	19.3749	3.05	147.218	3.05	12.6949
				0.62	80.181	3.1	105.686	3.1	1913.8	3.1	128.399		6.2	1233.61	3.1	20.5185	3.1	153.826	3.1	13.595
				0.63	82.7331	3.15	111.894	3.15	1970.62	3.15	135.707		6.3	1301.49	3.15	21.7078	3.15	160.668	3.15	14.5379
				0.64	85.3063	3.2	118.335	3.2	2027.64	3.2	143.277		6.4	1363	3.2	22.9412	3.2	167.711	3.2	15.5259
				0.65	87.898	3.25	124.972	3.25	2084.93	3.25	151.022		6.5	1426.91	3.25	24.2128	3.25	174.941	3.25	16.5415
				0.66	90.5297	3.3	131.905	3.3	2143.13	3.3	159.108		6.6	1492.41	3.3	25.5417	3.3	182.439	3.3	17.615
				0.67	93.2202	3.35	139.071	3.35	2202.24	3.35	167.531		6.7	1560.92	3.35	26.9106	3.35	190.171	3.35	18.7433
				0.68	95.9637	3.4	146.5	3.4	2261.57	3.4	176.25		6.8	1631.39	3.4	28.3302	3.4	198.13	3.4	19.9228
				0.69	98.7252	3.45	154.139	3.45	2321.58	3.45	185.192		6.9	1704.11	3.45	29.7944	3.45	206.278	3.45	21.1411
				0.7	101.456	3.5	162.128	3.5	2382.12	3.5	194.536		7	1778.47	3.5	31.3259	3.5	214.743	3.5	22.4245
				0.71	104.206	3.55	170.387	3.55	2443.05	3.55	204.181		7.1	1855.15	3.55	32.9074	3.55	223.44	3.55	23.7602
				0.72	107.076	3.6	178.936	3.6	2504.87	3.6	214.106		7.2	1936.96	3.6	34.5448	3.6	232.416	3.6	25.1379
				0.73	110.043	3.65	187.778	3.65	2567.13	3.65	224.388		7.3	2009.35	3.65	36.2383	3.65	241.668	3.65	26.576
				0.74	112.976	3.7	196.826	3.7	2630.03	3.7	234.973		7.4	2094.21	3.7	37.9625	3.7	251.135	3.7	28.0738
				0.75	115.967	3.75	206.237	3.75	2694.71	3.75	245.98		7.5	2161.63	3.75	39.7597	3.75	260.9	3.75	29.6438
				0.76	119.088	3.8	215.991	3.8	2759.41	3.8	257.343		7.4	2100.2	3.8	41.6249	3.8	270.992	3.8	31.2752
				0.77	122.197	3.85	226.075	3.85	2824.18	3.85	269.085		7.3	2020.64	3.85	43.5515	3.85	281.34	3.85	32.9711
				0.78	125.336	3.9	236.479	3.9	2889.81	3.9	281.194		7.2	1953.56	3.9	45.538	3.9	291.98	3.9	34.7326
				0.79	128.492	3.95	247.151	3.95	2952.59	3.95	293.527		7.1	1895.18	3.95	47.5736	3.95	302.861	3.95	36.5279
				0.8	131.567	4	258.25	4	3017.48	4	306.367		7	1835.05	4	49.687	4	314.174	4	38.4127
				0.81	134.761	4.05	269.656			4.05	319.668				4.05	51.8535	4.05	325.756	4.05	40.3823
				0.82	138.055	4.1	281.412			4.1	333.378				4.1	54.0876	4.1	337.62	4.1	42.4269
				0.83	141.472	4.15	293.494			4.15	347.41				4.15	56.383	4.15	349.766	4.15	44.5304
				0.84	144.79	4.2	306.045			4.2	361.98				4.2	58.7644	4.2	362.329	4.2	46.7248
				0.85	148.158	4.25	318.972			4.25	376.926				4.25	61.2165	4.25	375.229	4.25	48.9993
				0.86	151.422	4.3	332.297			4.3	392.3				4.3	63.7402	4.3	388.524	4.3	51.3554
				0.87	154.795	4.35	346.045			4.35	408.236				4.35	66.3408	4.35	402.143	4.35	53.7723
				0.88	158.253	4.4	360.051			4.4	424.548				4.4	68.9789	4.4	415.983	4.4	56.2546
				0.89	161.815	4.45	374.602			4.45	441.464				4.45	71.7127	4.45	430.272	4.45	58.8675
				0.9	164.939	4.5	389.607			4.5	458.882				4.5	74.5404	4.5	444.935	4.5	61.5707
				0.91	168.532	4.55	405.093			4.55	476.825				4.55	77.45	4.55	460.029	4.55	64.369
				0.92	172.097	4.6	421.005			4.6	495.213				4.6	80.4405	4.6	475.48	4.6	67.2606
				0.93	175.666	4.65	437.292			4.65	514.037				4.65	83.4893	4.65	491.308	4.65	70.2265
				0.94	178.579	4.7	454.181			4.7	533.614				4.7	86.6487	4.7	507.599	4.7	73.288
				0.95	182.662	4.75	471.563			4.75	553.777				4.75	89.8733	4.75	524.332	4.75	76.4506
				0.96	186.493	4.8	489.411			4.8	574.522				4.8	93.1835	4.8	541.411	4.8	79.7411
				0.97	190.338	4.85	507.794			4.85	595.849				4.85	96.5981	4.85	558.922	4.85	83.1416
				0.98	194.224	4.9	526.596			4.9	617.681				4.9	100.088	4.9	576.73	4.9	86.6319
				0.99	198.109	4.95	546.103			4.95	640.208				4.95	103.695	4.95	595.179	4.95	90.2619
				1	202.352	5	566.189			5	663.413				5	106.99	5	614.221	5	94.0066
				1.01	206.394	5.05	586.856			5.05	687.361				5.05	110.801	5.05	633.638	5.05	97.8759
				1.02	210.598	5.1	607.954			5.1	711.843				5.1	114.674	5.1	653.376	5.1	101.799
				1.03	214.814	5.15	629.711			5.15	737.207				5.15	118.665	5.15	673.734	5.15	105.222
				1.04	221.126	5.2	652.174			5.2	763.293				5.2	122.755	5.2	694.512	5.2	109.453
				1.05	225.263	5.25	675.375			5.25	790.172				5.25	126.968	5.25	715.823	5.25	113.84
				1.06	229.939	5.3	699.113			5.3	817.736				5.3	131.293	5.3	737.582	5.3	118.36
				1.07	234.071	5.35	723.407			5.35	845.953				5.35	135.695	5.35	759.839	5.35	122.98
				1.08	238.247	5.4	748.619			5.4	875.206				5.4	140.244	5.4	782.936	5.4	127.778
				1.09	242.682	5.45	774.476			5.45	905.315				5.45	144.902	5.45	806.54	5.45	132.72
				1.1	246.839	5.5	801.052			5.5	936.299				5.5	149.687	5.5	830.503	5.5	137.769
				1.11	251.237	5.55	828.475			5.55	968.208				5.55	154.578	5.55	855.086	5.55	142.986
				1.12	255.498	5.6	856.519			5.6	1000.92				5.6	159.562	5.6	880.196	5.6	148.358
				1.13	259.864	5.65	885.561			5.65	1034.53				5.65	164.708	5.65	905.799	5.65	153.927
				1.14	264.289	5.7	915.34			5.7	1069.04				5.7	169.984	5.7	932.371	5.7	159.65
				1.15	268.674	5.75	946.081			5.75	1103.96				5.75	175.417	5.75	959.751	5.75	165.552
				1.16	273.701	5.8	977.851			5.8	1140.53				5.8	180.966	5.8	987.767	5.8	171.631
				1.17	278.263	5.85	1010.18			5.85	1178.08				5.85	186.567	5.85	1015.78	5.85	177.784
				1.18	282.575	5.9	1043.45			5.9	1217.06				5.9	192.356	5.9	1044.69	5.9	184.187
				1.19	287.375	5.95	1078.9			5.95	1257.3				5.95	198.32	5.95	1074.43	5.95	190.81
				1.2	292.329	6	1113.39			6	1298.76				6	204.301	6	1104.74	6	197.631
				1.21	296.99	6.05	1149.18			6.05	1341.15				6.05	210.482	6.05	1135.64	6.05	204.596
				1.22	301.756	6.1	1186.55			6.1	1385.07				6.1	216.857	6.1	1167.5	6.1	211.804
				1.23	307.277	6.15	1225.14			6.15	1430.4				6.15	223.393	6.15	1200.39	6.15	219.223
				1.24	312.267	6.2	1265.01			6.2	1477.12				6.2	230.107	6.2	1233.63	6.2	226.804
				1.25	317.28	6.25	1305.71			6.25	1525.2				6.25	236.924	6.25	1267.45	6.25	234.601
				1.26	323.967	6.3	1347.43			6.3	1574.98				6.3	243.874	6.3	1309.26	6.3	242.605
				1.27	328.621	6.35	1390.84			6.35	1625.88				6.35	251.1	6.35	1343.78	6.35	250.905
				1.28	333.401	6.4	1435.48			6.4	1678.55				6.4	258.443	6.4	1379.82	6.4	259.445
				1.29	338.566	6.45	1481.58			6.45	1732.92				6.45	265.984	6.45	1417.01	6.45	268.245
				1.3	343.719	6.5	1529.45			6.5	1789.05				6.5	273.687	6.5	1455.29	6.5	277.259
				1.31	348.852	6.55	1577.85			6.55	1846.63				6.55	281.521	6.55	1493.71	6.55	286.42
				1.32	353.984	6.6	1628.16			6.6	1906.38				6.6	289.654	6.6	1533.89	6.6	295.907
				1.33	358.955	6.65	1680.02			6.65	1968.99				6.65	297.766	6.65	1574.9	6.65	305.735
				1.34	364.234	6.7	1733.49			6.7	2032.43				6.7	306.312	6.7	1616.33	6.7	315.759
				1.35	369.296	6.75	1788.84			6.75	2098.12				6.75	315.163	6.75	1659.77	6.75	326.138
				1.36	374.926	6.8	1845.96			6.8	2165.64				6.8	325.564	6.8	1702.72	6.8	336.681
				1.37	380.346	6.85	1905.57			6.85	2235.97				6.85	335.455	6.85	1747.58	6.85	347.627
				1.38	385.856	6.9	1965.95			6.9	2308.75				6.9	345.598	6.9	1794.18	6.9	358.826
				1.39	391.153	6.95	2028.49			6.95	2384.02				6.95	354.302	6.95	1841.23	6.95	370.296
				1.4	396.524	7	2092.6			7	2461.5				7	364.217	7	1888.39	7	382.09
				1.41	401.952	7.05	2159.34			7.05	2542.6				7.05	374.453
				1.42	407.645	7.1	2228.5			7.1	2626				7.1	384.066
				1.43	412.895	7.15	2299.63			7.15	2712.38				7.15	394.837
				1.44	418.918	7.2	2374.1			7.2	2802.11				7.2	405.777
				1.45	425.407	7.25	2450.09			7.25	2894.6				7.25	416.663
				1.46	430.639	7.3	2528.75			7.3	2991.07				7.3	427.264
				1.47	436.457	7.35	2610.51			7.35	3091.43				7.35	438.838
				1.48	442.207	7.4	2695.39			7.4	3196.72				7.4	446.992
				1.49	448.023	7.45	2783.15			7.45	3305.01				7.45	458.907
				1.5	453.78	7.5	2876.09			7.5	3416.82				7.5	471.112
				1.51	460.717	7.55	2970.27			7.55	3533.99
				1.52	466.732	7.6	3067.65			7.6	3656.32
				1.53	472.674	7.65	3169.36			7.65	3783.77
				1.54	478.604	7.7	3274.41			7.7	3916.08
				1.55	484.635	7.75	3383.89			7.75	4057.48
				1.56	490.968	7.8	3498.55			7.8	4204
				1.57	497.133	7.85	3619.45			7.85	4355.52
				1.58	503.111	7.9	3745.35			7.9	4515.17
				1.59	509.054	7.95	3873.62			7.95	4681.98
				1.6	515.058	8	4008.41			8	4857.59
				1.61	521.124	7.95	3939.72
				1.62	527.274	7.9	3845.61
				1.63	534.855	7.85	3741.57
				1.64	541.881	7.8	3633.82
				1.65	547.865	7.75	3524.63
				1.66	554.044	7.7	3417.09
				1.67	560.374	7.65	3311.29
				1.68	566.541	7.6	3206.4
				1.69	572.947	7.55	3104.06
				1.7	579.622	7.5	3001.79
				1.71	586.557	7.45	2905.58
				1.72	592.987	7.4	2811.73
				1.73	599.428	7.35	2720.34
				1.74	605.518	7.3	2631.6
				1.75	612.596	7.25	2545.38
				1.76	619.423	7.2	2462.38
				1.77	628.226	7.15	2379.49
				1.78	634.615	7.1	2300.98
				1.79	641.176	7.05	2225.48
				1.8	647.803	7	2152.15
				1.81	654.938	6.95	2081.41
				1.82	661.739	6.9	2012.47
				1.83	668.573	6.85	1945.71
				1.84	674.962	6.8	1879.72
				1.85	681.959	6.75	1817.53
				1.86	688.995	6.7	1757.14
				1.87	695.822	6.65	1698.53
				1.88	702.149	6.6	1641.73
				1.89	710.063	6.55	1586.81
				1.9	716.65	6.5	1533.9
				1.91	723.608	6.45	1481.36
				1.92	730.502	6.4	1431.43
				1.93	737.695	6.35	1383.15
				1.94	748.506	6.3	1336.34
				1.95	755.689	6.25	1291.22
				1.96	762.772	6.2	1247.31
				1.97	773.351	6.15	1204.68
				1.98	780.455	6.1	1162.83
				1.99	787.661	6.05	1122.77
				2	793.136	6	1084.35
				2.01	801.419	5.95	1046.83
				2.02	808.305	5.9	1010.43
				2.03	838.105	5.85	972.204
				2.04	844.976	5.8	939.105
				2.05	851.391	5.75	906.131
				2.06	858.539	5.7	874.123
				2.07	861.955	5.65	843.182
				2.08	869.655	5.6	813.163
				2.09	876.574	5.55	784.194
				2.1	883.694	5.5	755.909
				2.11	889.379	5.45	728.288
				2.12	896.503	5.4	701.726
				2.13	903.86	5.35	675.999
				2.14	913.297	5.3	651.24
				2.15	918.968	5.25	627.068
				2.16	926.43	5.2	603.585
				2.17	934.925	5.15	580.888
				2.18	946.308	5.1	558.839
				2.19	953.709	5.05	537.528
				2.2	961.161	5	516.801
				2.21	971.304	4.95	496.775
				2.22	987.162	4.9	477.357
				2.23	990.893	4.85	458.651
				2.24	995.758	4.8	440.447
				2.25	1006.53	4.75	422.697
				2.26	1022.79	4.7	405.568
				2.27	1022.51	4.65	389.016
				2.28	1046.29	4.6	373.105
				2.29	1048.85	4.55	357.583
				2.3	1059.79	4.5	342.55
				2.31	1064.07	4.45	327.936
				2.32	1075.81	4.4	313.853
				2.33	1083.71	4.35	300.338
				2.34	1092.27	4.3	287.169
				2.35	1100.15	4.25	274.437
				2.36	1115.27	4.2	262.126
				2.37	1121.53	4.15	250.186
				2.38	1128.44	4.1	238.742
				2.39	1135.63	4.05	227.63
				2.4	1146.33	4	216.892
				2.41	1155.64	3.95	206.521
				2.42	1165.37	3.9	196.58
				2.43	1172.89	3.85	186.924
				2.44	1188.99	3.8	177.585
				2.45	1197.35	3.75	168.597
				2.46	1212.24	3.7	159.939
				2.47	1222.21	3.65	151.652
				2.48	1238.43	3.6	143.612
				2.49	1247.14	3.55	135.875
				2.5	1255.54	3.5	128.422
				2.51	1264.51	3.45	121.258
				2.52	1280.82	3.4	114.433
				2.53	1269.08	3.35	107.821
				2.54	1276.12	3.3	101.474
				2.55	1284.47	3.25	95.362
				2.56	1289.88	3.2	89.5671
				2.57	1291.31	3.15	83.9706
				2.58	1298.23	3.1	78.6091
				2.59	1304.02	3.05	73.488
				2.6	1312.85	3	68.5884
				2.61	1325.26	2.95	63.9438
				2.62	1335.54	2.9	59.4795
				2.63	1368.61	2.85	55.2259
				2.64	1391.65	2.8	51.1761
				2.65	1393.93	2.75	47.3244
				2.66	1405.42	2.7	43.6925
				2.67	1409.22	2.65	40.2279
				2.68	1417.3	2.6	36.9472
				2.69	1424.01	2.55	33.8454
				2.7	1428.45	2.5	30.9168
				2.71	1436.15	2.45	28.1757
				2.72	1439.83	2.4	25.58
				2.73	1465.89	2.35	23.1464
				2.74	1490.54	2.3	20.8671
				2.75	1464.23	2.25	18.7527
				2.76	1462.74	2.2	16.7697
				2.77	1470.18	2.15	14.928
				2.78	1490.94	2.1	13.2501
				2.79	1491.72	2.05	11.6771
				2.8	1497.79	2	10.2325
				2.81	1521.75	1.95	8.91679
				2.82	1526.01	1.9	7.71218
				2.83	1535.65	1.85	6.62097
				2.84	1542.52	1.8	5.63883
				2.85	1547.3	1.75	4.75928
				2.86	1558.26	1.7	3.97795
				2.87	1573.24	1.65	3.28919
				2.88	1576.57	1.6	2.68983
				2.89	1583.2	1.55	2.16771
				2.9	1591.08	1.5	1.72246
				2.91	1601.26	1.45	1.34628
				2.92	1612.61	1.4	1.0334
				2.93	1618.27	1.35	0.77439
				2.94	1631.41	1.3	0.57215
				2.95	1641.92	1.25	0.40999
				2.96	1644.16	1.2	0.28561
				2.97	1660.31	1.15	0.19266
				2.98	1684.87	1.1	0.12533
				2.99	1699.32	1.05	0.07919
				3	1701.63	1	0.04718
						0.95	0.02682
						0.9	0.01456
						0.85	0.0073
						0.8	0.00349
						0.75	0.00161
						0.7	0.000550448
						0.65	2.43197e-05
						0.6	0.000135676
						0.55	4.64319e-05
						0.5	0.000107738
						0.45	0.000102544
						0.4	2.86011e-06
						0.35	5.10687e-05
						0.3	0.000121267
						0.25	0.000134376
						0.2	6.11209e-05
						0.15	2.61204e-05
						0.1	0.000101078
						0.05	2.81581e-05
						0	2.24619e-05
						-0.05	0.000141036
						-0.1	0.000116743
						-0.15	1.48131e-05
						-0.2	2.06431e-06
						-0.25	3.91318e-05
						-0.3	9.35811e-05
						-0.35	0.000114607
						-0.4	2.66503e-05
						-0.45	3.76239e-05
						-0.5	2.44304e-05
						-0.55	0.000110884
						-0.6	7.00663e-06
						-0.65	0.000125036
						-0.7	0.000153434
						-0.75	0.000172784
						-0.8	2.63152e-05
						-0.85	3.57214e-06
						-0.9	4.93515e-05
						-0.95	9.31623e-05
						-1	5.77702e-05
						-1.05	0.000143382
						-1.1	7.46495e-05
						-1.15	0.000141664
						-1.2	8.24818e-05
						-1.25	0.000108031
						-1.3	8.45341e-05
						-1.35	0.000152973
						-1.4	0.00023871
						-1.45	0.000249181
						-1.5	0.000243107
						-1.55	0.000162062
						-1.6	0.000205621
						-1.65	0.000438078
						-1.7	0.00039812
						-1.75	0.000317201
						-1.8	0.000547479
						-1.85	0.000520338
						-1.9	0.000558705
						-1.95	0.000656294
						-2	0.000662786
						-1.95	0.000775539
						-1.9	0.000592966
						-1.85	0.000400089
						-1.8	0.000382121
						-1.75	0.000379147
						-1.7	0.000410476
						-1.65	0.000246709
						-1.6	0.000273138
						-1.55	0.000290311
						-1.5	0.000118879
						-1.45	2.85351e-05
						-1.4	0.000108031
						-1.35	9.06562e-05
						-1.3	0.000165161
						-1.25	0.000146481
						-1.2	2.50587e-05
						-1.15	6.85763e-05
						-1.1	2.19174e-05
						-1.05	0.000104597
						-1	8.2775e-05
						-0.95	3.41475e-05
						-0.9	0.000158585
						-0.85	1.29961e-05
						-0.8	7.92986e-05
						-0.75	1.73677e-05
						-0.7	8.74059e-06
						-0.65	5.17808e-05
						-0.6	2.06608e-05
						-0.55	6.69847e-05
						-0.5	4.41579e-05
						-0.45	4.87651e-05
						-0.4	8.9333e-06
						-0.35	3.01267e-05
						-0.3	5.73513e-05
						-0.25	1.33473e-05
						-0.2	2.65068e-06
						-0.15	8.43069e-06
						-0.1	3.01685e-05
						-0.05	6.8325e-05
						0	2.73445e-06

## Sheet: Figure 4
Figure 4
HOMO mCBP-CN (eV)	LUMO mCBP-CN (eV)	HOMO DBA-DI (eV)	LUMO DBA-DI (eV)
-6.95984	-1.10545	-6.06435	-1.48576
-6.86107	-1.15412	-5.95518	-1.59459
-7.07138	-1.17042	-5.96387	-1.54868
-6.88097	-0.990848	-6.06718	-1.46703
-7.01762	-1.29125	-6.12714	-1.60007
-6.8325	-0.919725	-5.89069	-1.3131
-7.08124	-1.25527	-5.80846	-1.19137
-7.13205	-1.24366	-6.10491	-1.53318
-6.83775	-1.151	-6.13479	-1.61029
-6.89252	-1.21483	-6.013	-1.49921
-6.95997	-1.25554	-5.91715	-1.42278
-6.80562	-1.15068	-6.05029	-1.4751
-7.00341	-1.36703	-6.09148	-1.46584
-6.87964	-1.03946	-5.84114	-1.38012
-6.89337	-1.3049	-6.04554	-1.39614
-6.90862	-0.923266	-6.07547	-1.46827
-6.92028	-1.10671	-5.80612	-1.45239
-7.09964	-1.36671	-5.97939	-1.50289
-7.06063	-1.27767	-5.86521	-1.46624
-6.76961	-0.963167	-5.95591	-1.58482
-6.90969	-1.02106	-5.87549	-1.61995
-6.87039	-1.25693	-5.88737	-1.55367
-7.03917	-1.28219	-6.04736	-1.63627
-7.13636	-1.36762	-5.90073	-1.5214
-6.84402	-1.14935	-5.86771	-1.31278
-7.02043	-1.28589	-6.20862	-1.79071
-7.10572	-1.37683	-6.12621	-1.4298
-6.86076	-1.22404	-5.90481	-1.42957
-7.00489	-1.44937	-5.86902	-1.31557
-6.95499	-0.996518	-6.01719	-1.30397
-6.91708	-1.12417	-6.04744	-1.68166
-7.01391	-1.22502	-6.12249	-1.38535
-7.14185	-1.49748	-5.86578	-1.26826
-6.8001	-0.838046	-5.99982	-1.60183
-6.9027	-1.12701	-5.88379	-1.49007
-6.80663	-1.10353	-6.0701	-1.44486
-7.01154	-1.15103	-5.73097	-1.40664
-6.98121	-1.14605	-5.93846	-1.30325
-6.89988	-1.27674	-5.85278	-1.55708
-7.12226	-1.22889	-6.10171	-1.60878
-7.03928	-1.55395	-5.97944	-1.5915
-7.00637	-1.1678	-5.969	-1.47495
-6.92624	-1.19293	-5.96962	-1.46643
-6.8099	-1.02071	-6.00308	-1.72228
-6.93833	-1.11301	-6.11456	-1.62194
-6.88284	-1.25238	-6.01299	-1.65972
-6.85435	-1.21523	-5.82264	-1.42107
-6.83506	-1.2463	-5.81585	-1.68133
-6.91723	-1.11559	-6.04839	-1.38593
-6.82375	-1.01539	-6.15643	-1.57434
-6.93296	-1.01896	-5.99149	-1.5284
-7.02326	-1.17319	-6.03045	-1.7272
-6.94416	-1.09342	-5.91236	-1.42761
-6.89222	-1.15506	-5.94988	-1.39299
-6.91284	-1.22785	-6.02802	-1.47863
-6.92988	-1.19953	-5.99117	-1.50505
-6.90926	-1.07664	-6.06038	-1.43382
-6.74194	-1.02408	-6.10929	-1.44202
-6.81821	-0.993281	-6.10222	-1.40489
-6.73017	-0.865678	-6.00273	-1.64207
-6.80068	-1.06132	-5.98729	-1.54299
-6.96641	-1.10127	-6.01267	-1.54587
-6.79432	-1.05053	-6.18488	-1.55837
-6.9102	-1.10851	-5.94066	-1.43445
-6.85823	-1.0645	-5.88789	-1.34411
-7.1554	-1.27329	-5.88575	-1.33375
-7.03178	-1.26076	-6.00411	-1.57409
-7.11015	-0.619583	-6.10833	-1.43017
-6.78171	-0.942767	-5.95372	-1.71049
-6.90674	-1.17237	-6.00022	-1.53257
-6.87483	-1.13586	-6.02008	-1.51215
-6.93901	-1.17915	-5.86198	-1.55405
-7.15027	-1.21739	-5.81546	-1.30968
-6.95383	-1.1743	-5.97364	-1.61514
-6.60634	-0.8253	-5.90631	-1.34689
-7.01102	-1.38156	-6.08996	-1.72509
-6.70321	-0.9232	-5.61273	-1.31986
-6.82898	-1.0178	-6.12394	-1.41755
-6.85903	-1.18009	-5.85403	-1.51522
-7.14203	-1.36707	-5.7915	-1.53242
-7.00233	-1.21862	-5.8177	-1.3548
-6.87827	-1.06364	-5.85337	-1.33196
-7.12566	-1.26176	-6.06784	-1.59197
-7.04562	-1.37555	-5.94261	-1.38678
-6.95203	-1.08563	-5.92435	-1.42626
-6.87517	-1.44749	-5.93002	-1.41404
-6.87862	-0.870496	-6.20072	-1.6292
-6.96388	-1.13548	-6.07458	-1.57802
-6.90885	-1.00226	-5.74896	-1.50193
-6.98704	-1.20867	-5.81729	-1.48992
-6.85834	-1.18915	-6.08829	-1.53052
-6.90007	-1.12219	-6.08394	-1.51408
-6.96818	-1.0666	-5.92	-1.37978
-6.73701	-1.03422	-6.01424	-1.5668
-6.70474	-0.979417	-6.01371	-1.43428
-6.80561	-1.10321	-5.91335	-1.60268
-7.0265	-1.33304	-5.91419	-1.55477
-6.78323	-0.982896	-6.00505	-1.35048
-7.02696	-1.24637	-5.98783	-1.47118
-6.94304	-0.932781	-5.94238	-1.5279
-7.06349	-1.11682	-6.09242	-1.54177
-6.72388	-0.962496	-5.87823	-1.25289
-6.69931	-1.07054	-6.00186	-1.62712
-6.92743	-1.11917	-6.02798	-1.35694
-6.94934	-1.27882	-6.00253	-1.58001
-6.85941	-1.13069	-5.86395	-1.40542
-6.91161	-1.18095	-5.82237	-1.41294
-6.80457	-0.859401	-6.00263	-1.43734
-7.01565	-1.15659	-6.16065	-1.67575
-6.80434	-1.07968	-6.13083	-1.7034
-6.81803	-1.00296	-5.83689	-1.47384
-6.92747	-1.21197	-6.03886	-1.55621
-7.06155	-1.27587	-5.76849	-1.43393
-7.01637	-1.34753	-5.89136	-1.50245
-6.6692	-1.08036	-5.96584	-1.97733
-6.87051	-1.09072	-5.59642	-1.42345
-6.93253	-1.19379	-5.84794	-1.25965
-6.96164	-1.08198	-5.96443	-1.35592
-7.11552	-1.20851	-5.99291	-1.32614
-6.86597	-0.931633	-5.839	-1.16357
-6.82157	-0.982569	-6.101	-1.64766
-6.68598	-0.949408	-5.91785	-1.527
-7.11829	-1.4281	-5.83376	-1.53674
-6.97279	-1.10179	-6.13507	-1.65825
-7.04261	-1.21435	-6.04585	-1.41476
-6.87463	-1.17425	-6.0137	-1.50268
-6.96127	-1.09393	-6.03398	-1.49376
-7.10717	-1.47071	-6.12744	-1.56063
-6.9236	-1.15128	-6.15863	-1.52323
-7.04931	-1.16459	-6.13937	-1.44976
-6.9075	-1.08269	-5.76701	-1.62418
-6.66304	-1.01587	-5.99078	-1.46626
-6.87988	-1.15857	-6.01591	-1.41949
-6.91675	-1.13386	-5.96336	-1.76223
-7.10477	-1.32967	-6.17659	-1.49962
-6.99746	-1.32097	-6.0297	-1.59968
-7.00139	-1.26019	-5.9229	-1.40904
-6.92949	-1.10512	-5.86642	-1.41471
-6.95049	-1.27044	-6.01856	-1.56586
-6.85987	-0.959539	-5.92352	-1.48403
-7.01872	-1.22986	-6.21564	-1.67362
-6.89244	-1.03418	-5.94697	-1.50765
-6.86001	-0.986671	-6.00776	-1.5847
-6.98139	-1.1438	-5.99729	-1.70515
-6.96451	-1.174	-5.92763	-1.39694
-6.82769	-0.902175	-6.16144	-1.53284
-6.8665	-1.04885	-5.86434	-1.50674
-7.05456	-1.37733	-5.97669	-1.51865
-7.06797	-1.39597	-5.83975	-1.47236
-7.04014	-1.19779	-5.88982	-1.42607
-6.88372	-0.928177	-5.90282	-1.41946
-7.05444	-1.08002	-6.05081	-1.54237
-7.01738	-1.43793	-6.07884	-1.59866
-6.83635	-1.03408	-5.82009	-1.46172
-7.02398	-1.38888	-5.92633	-1.45119
-6.95591	-1.24389	-6.00915	-1.51601
-6.99469	-1.13066	-5.96107	-1.46718
-6.93075	-1.15838	-5.93041	-1.54768
-6.70017	-1.03122	-6.0049	-1.36422
-7.02501	-1.31315	-5.94732	-1.57883
-6.91419	-1.28604	-5.92765	-1.55828
-6.86617	-1.11479	-6.14978	-1.66041
-6.80133	-0.921824	-5.9305	-1.6146
-7.03293	-1.30923	-6.02014	-1.33453
-6.83207	-1.05092	-5.97493	-1.559
-6.86918	-1.03826	-5.86869	-1.34874
-7.05811	-1.23707	-6.09614	-1.53271
-7.06143	-1.19056	-5.8653	-1.51039
-6.75723	-0.975376	-5.89436	-1.44674
-6.9027	-0.974945	-5.90196	-1.36481
-6.99642	-1.27938	-6.02664	-1.44951
-6.92923	-1.2804	-6.19692	-1.49557
-6.83477	-1.01967	-5.80423	-1.35636
-6.94968	-1.17698	-5.81353	-1.35701
-6.96454	-1.29497	-6.07777	-1.62524
-7.05234	-1.212	-5.92751	-1.41762
-6.74565	-0.832111	-6.04983	-1.41605
-6.9631	-1.30357	-5.945	-1.26267
-7.18982	-1.36264	-5.98784	-1.6574
-7.04289	-1.10769	-6.01055	-1.58264
-7.00771	-1.1828	-6.01062	-1.61801
-6.89218	-1.04147	-5.92917	-1.49862
-6.91754	-1.15777	-6.02864	-1.59347
-6.89037	-1.03986	-5.75064	-1.27709
-6.90194	-1.26571	-6.06513	-1.49543
-6.98844	-1.36294	-6.06566	-1.61529
-6.88764	-1.13369	-5.77867	-1.40152
-7.0414	-1.05379	-5.82012	-1.40424
-6.94211	-1.18106	-5.95107	-1.2768
-7.05292	-1.37184	-6.11905	-1.34107
-6.96423	-1.12434	-5.93171	-1.65681
-7.0504	-1.28867	-5.92272	-1.34488
-7.17991	-1.49755	-5.68583	-1.2325
-7.02684	-1.27569	-6.00797	-1.57992
-7.00765	-1.17915	-5.82644	-1.33425
-6.91619	-1.23496	-5.71699	-1.61668
-6.93514	-1.18462	-5.81207	-1.30369
-6.91698	-1.22612	-6.14125	-1.46189
-6.97275	-1.25821	-5.81432	-1.65831
-6.97258	-0.951395	-5.86846	-1.27274
-7.00957	-1.17821	-6.1089	-1.55372
-6.8921	-1.1389	-6.06759	-1.55289
-6.9566	-1.17365	-5.91233	-1.63203
-7.2528	-1.44358	-5.98297	-1.32507
-6.92961	-0.964929	-5.98176	-1.7129
-6.94588	-1.32159	-5.92443	-1.51996
-6.80185	-0.84674	-5.92271	-1.24768
-7.1481	-1.34475	-5.8082	-1.28522
-6.90304	-1.05643	-5.92828	-1.28921
-6.87373	-1.15471	-5.92145	-1.28053
-6.79957	-1.06449	-6.03787	-1.58469
-7.00754	-1.25664	-5.87969	-1.37365
-6.73054	-0.852607	-5.78667	-1.29842
-6.95947	-1.08838	-5.95687	-1.37584
-6.99986	-1.21069	-6.1289	-1.66852
-6.75658	-0.965345	-5.91364	-1.29239
-6.76068	-0.887661	-5.88034	-1.54842
-6.89882	-1.18655	-6.0844	-1.62711
-6.82665	-1.00955	-5.84929	-1.57482
-6.93363	-1.13019	-5.69798	-1.44992
-7.0351	-1.3171	-5.89301	-1.53531
-7.01237	-1.2787	-6.02862	-1.39265
-6.6883	-0.986833	-5.68271	-1.5226
-6.89067	-1.01929	-5.77362	-1.34917
-7.00186	-1.2565	-5.86662	-1.343
-6.94957	-1.15533	-6.02647	-1.53901
-6.77172	-1.04462	-5.91302	-1.53663
-7.1589	-1.19251	-6.18802	-1.43398
-6.90969	-1.20752	-5.99946	-1.27724
-6.85689	-1.14625	-5.82627	-1.22932
-6.88927	-0.974788	-5.89032	-1.52685
-7.04717	-1.32509	-5.80349	-1.4449
-6.87386	-1.25346	-6.05512	-1.53611
-6.81969	-0.882685	-5.82056	-1.49431
-6.89238	-1.07285	-6.00979	-1.66857
-6.89061	-0.980672	-6.13677	-1.31815
-6.69754	-1.0039	-5.93115	-1.6978
-6.81278	-0.966742	-5.95269	-1.50883
-7.02077	-1.25275	-5.91666	-1.42318
-6.82605	-0.955771	-5.97704	-1.40635
-6.96587	-1.18229	-5.93979	-1.53036
-7.08159	-1.43707	-5.80362	-1.10845
-6.9619	-1.1351	-5.70607	-1.27062
-6.74409	-0.926329	-5.96824	-1.29716
-7.07123	-1.21	-5.94924	-1.37698
-6.84794	-1.08454	-5.89608	-1.43491
-6.84386	-1.25297	-5.87885	-1.32079
-6.83553	-0.931696	-6.11292	-1.695
-6.76087	-0.951613	-6.12993	-1.47374
-6.781	-0.946033	-6.04044	-1.55211
-6.92555	-1.04413	-5.83134	-1.52563
-6.62015	-0.725171	-6.00289	-1.47052
-6.94577	-1.02999	-5.90132	-1.61522
-7.01469	-1.34722	-6.12352	-1.62094
-7.04908	-1.36803	-5.92837	-1.33342
-7.11269	-1.37358	-5.87358	-1.36128
-7.09115	-1.24935	-5.95696	-1.66299
-6.87911	-1.12962	-5.96687	-1.55862
-6.74061	-1.0765	-5.75236	-1.39411
-6.87448	-0.838297	-5.82441	-1.35709
-6.92449	-1.111	-5.81249	-1.35033
-7.10348	-1.35537	-5.96219	-1.51413
-6.96236	-1.12645	-5.98297	-1.57664
-6.96097	-1.20027	-5.83455	-1.27315
-6.93023	-0.913622	-5.9588	-1.61518
-7.06818	-1.31763	-5.875	-1.38519
-6.91028	-1.13728	-5.88843	-1.63058
-6.88266	-1.3694	-6.02861	-1.55709
-6.78764	-1.04426	-5.91918	-1.5427
-6.71745	-0.935494	-5.91338	-1.4633
-6.93902	-1.2034	-6.12968	-1.42292
-7.03251	-1.13638	-5.94854	-1.27888
-7.0276	-1.31529	-6.36195	-1.68625
-6.7422	-0.998256	-5.94748	-1.31559
-7.13852	-1.37426	-5.99803	-1.639
-7.20479	-1.1555	-5.80201	-1.44433
-6.92357	-1.16101	-5.79192	-1.28448
-6.752	-1.03934	-6.07592	-1.55819
-6.93867	-0.996145	-6.16309	-1.33011
-6.92368	-1.21582	-6.15003	-1.81158
-7.0353	-1.25811	-6.02738	-1.74097
-6.83384	-1.34421	-5.94292	-1.78149
-6.77248	-0.881032	-5.65495	-1.29629
-6.67096	-0.881121	-6.04091	-1.33093
-6.90921	-1.09817	-5.9153	-1.28485
-7.00563	-1.09052	-5.71162	-1.62872
-7.10451	-1.28317	-6.01744	-1.43017
-6.93489	-1.18967	-5.90865	-1.36784
-7.03322	-1.1204	-5.8953	-1.67231
-7.13896	-1.30305	-5.99271	-1.52488
-6.84068	-0.91427	-5.89861	-1.23358
-7.02412	-1.31966	-5.90626	-1.72414
-6.93878	-1.21849	-6.15714	-1.58353
-7.03539	-1.26812	-5.96764	-1.56738
-6.88732	-1.10742	-5.75393	-1.14108
-6.95345	-1.15508	-5.86035	-1.37045
-6.82514	-1.06069	-5.99997	-1.44056
-6.84921	-1.06309	-6.06261	-1.5431
-6.98125	-1.15529	-6.03475	-1.29635
-7.06502	-1.45652	-5.96047	-1.38876
-7.00401	-1.06192	-5.86302	-1.49632
-7.04412	-1.31381	-5.85636	-1.3265
-6.83785	-1.05818	-5.91328	-1.39835
-6.84515	-1.15152	-5.98425	-1.61505
-6.82417	-1.12028	-5.86549	-1.31168
-6.94138	-1.12822	-5.82701	-1.36151
-6.92379	-1.09005	-5.98057	-1.43887
-6.87504	-0.995822	-5.89362	-1.57759
-6.96485	-1.1553	-5.91586	-1.30222
-6.96407	-1.37132	-5.97348	-1.39465
-6.94234	-0.970187	-6.14884	-1.57095
-6.94582	-1.12811	-5.89348	-1.50613
-6.96748	-1.13668	-5.9035	-1.61282
-7.23578	-1.37808	-5.93266	-1.20381
-7.08993	-1.26725	-5.93297	-1.3428
-7.15073	-1.11718	-6.14556	-1.72792
-6.93407	-1.04518	-6.10127	-1.39854
-6.81539	-1.11261	-5.64704	-1.24649
-7.12087	-1.16904	-5.85457	-1.24593
-6.76697	-0.985582	-5.90698	-1.47967
-6.80894	-0.939843	-5.9312	-1.72396
-7.11104	-1.23206	-5.79705	-1.43664
-6.99307	-1.21954	-6.11466	-1.46515
-6.80342	-0.850901	-5.83545	-1.47006
-6.90096	-1.07135	-5.61009	-1.20447
-7.00382	-1.17694	-5.71732	-1.28073
-6.9901	-1.2391	-6.01895	-1.54944
-6.8642	-1.26395	-6.04054	-1.31718
-6.94957	-1.04049	-6.06439	-1.60727
-6.94551	-1.12569	-5.83282	-1.63278
-6.78989	-0.958194	-5.9276	-1.33303
-6.94769	-1.0968	-5.90119	-1.55436
-6.91222	-1.05001	-6.08901	-1.35643
-6.88215	-1.12964	-5.9087	-1.4931
-7.20171	-1.43432	-5.86648	-1.48261
-6.83346	-1.10205	-6.08848	-1.44594
-6.95244	-1.21734	-5.90647	-1.85013
-6.91261	-1.19232	-5.99889	-1.49371
-7.04253	-1.35351	-5.99105	-1.68687
-7.01288	-1.12678	-6.04442	-1.49145
-6.75799	-1.0077	-5.79711	-1.28955
-6.87858	-1.06061	-5.77809	-1.51587
-6.78561	-1.20235	-5.78107	-1.27032
-7.06255	-1.18105	-5.9678	-1.58842
-7.05431	-1.37458	-5.97973	-1.4421
-6.79971	-1.21699	-6.02965	-1.55267
-7.09278	-1.25735	-6.17782	-1.53673
-6.94002	-1.04124	-5.81475	-1.37678
-6.95693	-1.37221	-5.95359	-1.69194
-6.95169	-1.10512	-5.94412	-1.42881
-6.92242	-1.11556	-6.02829	-1.46106
-6.83155	-1.15463	-6.03645	-1.64689
-6.88494	-1.01351	-5.85756	-1.33874
-6.85339	-1.06952	-6.10788	-1.49458
-6.81443	-1.1788	-6.06079	-1.57191
-6.8624	-0.994878	-6.17281	-1.49557
-6.8857	-0.988406	-5.8839	-1.81228
-6.72608	-0.879808	-6.03724	-1.51894
-6.89717	-1.10313	-5.91755	-1.2982
-6.99654	-1.24075	-6.02903	-1.646
-6.94262	-1.08022	-6.096	-1.63684
-6.90219	-1.12785	-6.04179	-1.65434
-6.87518	-1.06542	-5.87716	-1.52962
-6.92995	-1.27562	-6.12833	-1.5165
-6.60369	-0.800832	-5.82811	-1.14299
-6.89033	-1.03231	-5.84786	-1.62144
-6.95721	-1.12561	-6.09159	-1.45515
-6.82295	-1.20818	-6.02217	-1.35011
-6.83044	-1.01523	-5.90533	-1.37051
-6.77744	-1.04749	-5.76514	-1.47551
-6.78842	-1.06946	-6.01282	-1.60936
-6.8734	-1.13102	-6.09061	-1.26188
-7.03145	-1.19859	-6.01974	-1.5776
-6.80349	-1.24175	-5.82644	-1.42017
-6.76427	-1.06746	-6.03791	-1.45288
-6.84509	-1.16947	-5.78605	-1.69514
-6.76884	-1.0132	-6.04195	-1.6993
-7.00352	-0.970846	-5.84806	-1.36099
-7.15123	-1.28578	-5.87972	-1.32855
-6.97393	-1.06052	-5.99765	-1.53994
-6.81703	-1.01907	-5.75234	-1.21442
-6.68637	-1.00929	-5.99741	-1.62249
-6.88302	-0.967483	-5.97534	-1.67556
-6.93175	-0.992968	-5.9458	-1.61764
-7.04518	-1.28751	-6.08606	-1.40216
-6.96087	-1.06224	-6.19941	-1.61125
-6.8401	-1.26328	-5.78464	-1.25773
-6.92562	-1.07829	-5.90426	-1.31282
-6.85555	-1.20515	-5.9464	-1.71854
-6.89483	-1.14863	-5.97646	-1.25992
-6.8914	-1.10986	-5.9985	-1.54098
-7.21922	-1.41838	-5.84153	-1.50751
-6.92691	-1.05977	-6.21797	-1.49433
-7.02047	-1.36322	-6.0833	-1.62922
-6.91614	-1.19173	-6.01597	-1.64789
-7.04108	-1.16854	-5.76417	-1.2556
-6.8297	-1.02078	-5.85413	-1.49682
-6.98166	-1.16114	-5.94954	-1.40669
-6.77053	-1.12232	-5.85495	-1.43073
-6.8884	-0.98197	-5.80563	-1.44884
-6.91771	-0.915481	-6.03665	-1.68458
-7.14879	-1.59488	-5.90025	-1.72694
-7.06585	-1.12217	-5.98314	-1.44193
-7.10159	-1.37683	-6.07374	-1.77758
-6.89171	-1.02349	-5.86094	-1.47463
-6.83391	-1.22764	-6.17813	-1.8621
-6.79976	-1.09543	-5.99874	-1.59055
-6.89228	-1.20473	-6.03672	-1.66978
-7.14006	-1.34526	-5.98312	-1.47845
-6.96938	-1.22326	-6.0007	-1.53525
-6.98123	-1.1863	-5.9242	-1.33489
-6.66503	-0.833579	-6.00368	-1.81827
-7.02253	-1.32037	-5.90661	-1.64753
-6.74638	-1.13465	-6.00583	-1.17684
-7.01612	-1.24466	-5.85688	-1.22455
-6.97361	-1.18844	-5.88879	-1.60057
-6.77931	-1.02572	-5.79699	-1.51217
-6.97912	-1.18895	-5.95887	-1.43028
-7.18389	-1.26332	-5.99244	-1.33484
-6.84171	-1.03215	-6.07686	-1.62028
-6.91126	-1.40113	-5.93654	-1.58476
-7.01096	-1.35399	-6.00988	-1.56468
-6.83693	-1.07245	-6.30978	-1.6597
-6.9349	-1.1805	-6.08565	-1.69461
-6.98188	-1.13055	-5.91981	-1.61355
-6.95704	-1.13332	-5.90007	-1.54479
-6.71474	-1.2241	-5.65611	-1.29774
-6.94198	-1.06947	-6.02674	-1.39253
-6.97997	-1.06561	-5.80111	-1.43799
-6.76711	-1.09381	-5.87186	-1.3411
-7.04186	-1.38355	-5.97533	-1.68837
-6.97309	-1.21493	-5.8411	-1.2194
-6.98182	-1.08289	-6.04215	-1.65501
-7.06314	-1.26115	-5.99219	-1.523
-7.18765	-1.51551	-6.00046	-1.52527
-6.9401	-1.04978	-6.04457	-1.56776
-6.89999	-1.34688	-5.87915	-1.32315
-7.02178	-1.1976	-5.86178	-1.50329
-7.08292	-1.33903	-5.957	-1.44949
-7.08292	-1.36881	-5.89991	-1.53071
-7.06188	-1.40799	-6.1653	-1.65742
-7.0184	-1.20484	-6.00774	-1.34032
-7.07825	-1.36321	-5.59022	-1.41836
-7.07236	-1.26862	-5.91073	-1.58187
-6.78735	-1.14905	-5.97786	-1.43388
-7.18282	-1.47176	-5.93306	-1.44749
-6.75317	-1.07363	-5.92042	-1.52375
-6.88227	-0.980208	-5.95241	-1.45017
-6.88092	-1.11853	-5.99303	-1.31339
-6.79983	-0.898942	-5.99418	-1.3303
-6.70715	-0.856491	-6.10947	-1.58879
-6.85014	-1.13664	-5.94967	-1.74327
-7.10083	-1.32208	-5.93107	-1.32688
-6.87916	-0.946938	-5.83191	-1.40559
-6.70993	-0.952622	-6.04024	-1.5004
-6.98402	-1.24056	-5.91204	-1.5709
-6.86871	-1.16615	-6.04949	-1.38831
-6.785	-1.05482	-5.66702	-1.5187
-6.90164	-1.02124	-5.88357	-1.59408
-6.94261	-1.20865	-6.16493	-1.73581
-6.90125	-1.08996	-5.81479	-1.43969
-7.10485	-1.23577	-5.85468	-1.54339
-6.92249	-1.07111	-5.90881	-1.37159
-6.89323	-0.84734	-5.93459	-1.61146
-7.07167	-1.19707	-6.03516	-1.47473
-6.89129	-1.11304	-5.99625	-1.42122
-6.57518	-0.79839	-5.67065	-1.21366
-7.11529	-1.21147	-5.94297	-1.50365
-6.7452	-0.959199	-5.92911	-1.39473
-6.783	-0.974093	-5.96477	-1.56823
-6.85077	-1.09737	-5.93933	-1.38058
-7.00835	-1.32626	-5.96726	-1.51761
-6.95804	-1.08072	-6.02138	-1.70246
-6.8484	-1.08607	-6.02864	-1.75214
-6.79399	-1.07894	-6.03552	-1.55243
-6.75847	-1.00972	-5.87989	-1.64156
-6.72835	-0.90036	-5.87002	-1.32692
-6.87405	-1.09777	-5.90025	-1.53973
-6.73061	-0.908718	-5.67156	-1.2786
-6.82985	-1.20434	-6.02944	-1.45227
-6.95357	-1.06343	-5.66915	-1.225
-7.03884	-1.11604	-5.97843	-1.51912
-6.99163	-1.34346	-5.9186	-1.53555
-6.86015	-1.06088	-6.17704	-1.44764
-7.01188	-1.18033	-5.8183	-1.29629
-6.96669	-1.35632	-5.91623	-1.36414
-7.00713	-1.33092	-5.84558	-1.5811
-7.00252	-1.1532	-5.91774	-1.49999
-7.00521	-1.23106	-6.07278	-1.38556
-6.93664	-0.994928	-5.89601	-1.46808
-6.92288	-1.01431	-6.01571	-1.67855
-6.90102	-1.06889	-5.78296	-1.57446
-6.78311	-1.08242	-5.71491	-1.46963
-6.82726	-1.03126	-6.13687	-1.43296
-6.8288	-1.13091	-5.84282	-1.24394
-6.96485	-1.09645	-6.05214	-1.59093
-6.94018	-1.17408	-5.83943	-1.52377
-7.05487	-1.13202	-5.96909	-1.53023
-6.9317	-1.21997	-6.22283	-1.62171
-7.00907	-1.25381	-6.09598	-1.8022
-6.77283	-1.07134	-5.72138	-1.37987
-6.87317	-1.21781	-5.87744	-1.44834
-6.93362	-1.19632	-5.81509	-1.63917
-7.04607	-1.39396	-6.07299	-1.60931
-6.95009	-1.06576	-6.02721	-1.43676
-6.96399	-1.25534	-5.93695	-1.71399
-6.95137	-1.06034	-5.99346	-1.50269
-6.74011	-1.00335	-5.91394	-1.44191
-7.06013	-1.29597	-5.81605	-1.28163
-6.9205	-1.1747	-5.84452	-1.52023
-7.0894	-1.40256	-5.78056	-1.51138
-6.85479	-1.15977	-5.74557	-1.38015
-6.80166	-0.8489	-6.05349	-1.48769
-6.90387	-1.07367	-5.97659	-1.29333
-6.93585	-1.06088	-5.87684	-1.34652
-6.95474	-1.226	-5.9979	-1.37793
-7.0353	-1.32365	-5.89305	-1.46415
-7.11453	-1.20208	-6.06076	-1.60651
-6.86528	-1.19662	-5.8575	-1.23263
-7.00914	-1.20036	-5.90405	-1.55688
-6.91286	-1.10396	-6.05362	-1.62654
-6.95258	-1.10181	-6.08692	-1.52641
-6.74451	-1.09335	-6.06767	-1.51884
-6.94387	-1.22535	-5.84731	-1.42708
-6.83463	-1.1265	-5.91828	-1.36565
-6.90436	-1.0421	-5.94082	-1.49647
-6.87516	-1.30627	-5.96106	-1.4291
-7.06913	-1.20468	-5.99964	-1.45562
-7.1675	-1.45547	-6.07957	-1.54585
-6.91348	-1.22454	-5.98142	-1.50582
-6.99778	-1.18089	-5.92771	-1.43004
-7.06314	-1.4021	-5.89265	-1.65438
-6.94877	-1.13164	-5.99041	-1.48911
-6.92796	-1.18373	-6.10708	-1.88133
-6.84655	-1.10495	-5.71922	-1.31065
-6.82005	-0.978929	-5.92325	-1.61512
-6.94077	-1.04287	-5.90434	-1.24962
-6.73833	-0.958707	-6.03617	-1.57659
-7.00956	-1.06698	-5.93268	-1.41488
-7.17074	-1.26016	-6.11688	-1.59553
-6.97955	-1.14102	-6.05679	-1.5667
-7.039	-1.25396	-5.8963	-1.52052
-6.97157	-1.01784	-6.11096	-1.81274
-6.95191	-1.29742	-6.05787	-1.60015
-6.74558	-1.0396	-6.10886	-1.70975
-6.87575	-1.22067	-5.74039	-1.37422
-6.93246	-0.934417	-5.98742	-1.50698
-6.86187	-1.13379	-6.13468	-1.71046
-7.06903	-1.26422	-6.15384	-1.62017
-7.01629	-1.09938	-5.95077	-1.3862
-6.87495	-1.16615	-5.88173	-1.48061
-6.95403	-1.23901
-6.76687	-0.988318
-7.00514	-1.19361
-6.78361	-0.958445
-6.95414	-1.19152
-6.97091	-1.12109
-6.68048	-0.896131
-7.04336	-1.28401
-6.95173	-1.14552
-6.79404	-0.978795
-6.74196	-1.07792
-6.96984	-1.19834
-6.70002	-0.981107
-6.96635	-1.15869
-7.10316	-1.16382
-6.76745	-1.01271
-6.89303	-1.02922
-6.95499	-1.14141
-6.86262	-1.10048
-7.21911	-1.40358
-6.83846	-1.02
-6.76876	-1.02358
-6.8749	-1.2215
-7.06709	-1.36795
-6.80259	-0.982096
-6.733	-1.05345
-6.88686	-1.19497
-6.70738	-1.02529
-7.02136	-1.14508
-6.83338	-1.15934
-6.99279	-1.26338
-6.81352	-1.08255
-7.03312	-1.20685
-6.81037	-1.15822
-7.01909	-1.25677
-6.89712	-1.17319
-6.73413	-1.16498
-6.77922	-0.908049
-6.9813	-1.27022
-7.1414	-1.27516
-6.86067	-1.0471
-6.94635	-1.28283
-6.75482	-0.982304
-6.89266	-1.24757
-7.02369	-1.19203
-6.69771	-0.9692
-6.79898	-1.28725
-6.92704	-0.972295
-7.03593	-1.32246
-6.94369	-1.18181
-7.00876	-1.17945
-6.89428	-1.05123
-6.78847	-1.0708
-7.10068	-1.38137
-6.78007	-0.949313
-6.9535	-1.14998
-6.82766	-1.07005
-7.02958	-1.23361
-6.8938	-1.21719
-7.05087	-1.24689
-7.09904	-1.27412
-6.85339	-1.06133
-7.00387	-1.21399
-6.96663	-1.02553
-6.94133	-1.13692
-6.77169	-0.978255
-6.93812	-1.26908
-6.94618	-1.10843
-7.0583	-1.28811
-6.78479	-1.01273
-6.9889	-1.35235
-6.73127	-0.899417
-7.09567	-1.35738
-6.89354	-1.19627
-6.84601	-1.10218
-6.926	-1.05065
-6.85384	-1.02176
-7.0731	-1.3378
-7.01259	-1.50914
-6.94245	-1.2449
-6.76288	-1.0261
-7.04404	-1.24272
-6.88168	-1.16435
-7.12478	-1.28357
-6.93447	-1.17851
-7.05997	-1.3308
-6.81072	-0.994751
-7.05895	-1.26294
-6.92481	-1.20149
-6.90071	-1.12526
-6.98984	-1.26466
-6.88392	-1.06926
-6.90641	-1.18303
-6.91087	-1.10015
-7.05739	-1.36588
-7.18249	-1.3515
-7.03919	-1.11305
-6.8929	-1.04255
-6.82407	-1.25265
-6.72093	-1.0854
-6.58839	-0.887383
-6.85526	-1.03951
-6.96443	-1.10331
-6.94334	-1.12713
-7.03865	-1.35863
-7.03849	-1.25605
-6.77547	-1.11029
-7.043	-1.26672
-6.89266	-1.14923
-6.91492	-1.26919
-7.06296	-1.16313
-6.92157	-1.12763
-7.07576	-1.22017
-7.02947	-1.05895
-6.96039	-1.18672
-6.82098	-1.18423
-7.08498	-1.32679
-6.89176	-1.12068
-6.92422	-1.08677
-6.57524	-0.732697
-7.03989	-1.30177
-7.0309	-1.18628
-7.10688	-1.25529
-6.99178	-1.07926
-6.88825	-1.23307
-7.00348	-1.24673
-6.71699	-1.11278
-6.93523	-0.977211
-6.99458	-1.40355
-7.04785	-1.30073
-7.02481	-1.23534
-7.19395	-1.53511
-6.91877	-1.21417
-6.9526	-1.25735
-6.88885	-1.28138
-6.95582	-1.21532
-6.90141	-1.08637
-6.83259	-1.11778
-7.00995	-1.2605
-6.96384	-1.20574
-7.09705	-1.27395
-7.05226	-1.29286
-7.23644	-0.846506
-7.04126	-1.39626
-7.19606	-1.48353
-6.8704	-1.1019
-6.73854	-1.09524
-6.95351	-1.16409
-6.74358	-0.926202
-6.8983	-1.01242
-6.62894	-0.827413
-6.7119	-0.945544
-6.89204	-1.22634
-6.98662	-1.23692
-6.89347	-1.1603
-6.99401	-1.38102
-6.86778	-1.12349
-6.83128	-1.04295
-6.79298	-1.04803
-6.82839	-1.10386
-6.73792	-1.13896
-6.84122	-1.25729
-6.84446	-1.12457
-6.6776	-0.939932
-6.89577	-1.1319
-6.93004	-1.05225
-7.04442	-1.19064
-6.7658	-0.978581
-6.91971	-1.06153
-6.90337	-1.28702
-6.99862	-1.15659
-7.1205	-1.28708
-7.04034	-1.02206
-7.031	-1.09817
-6.64935	-1.04488
-6.8716	-1.03432
-6.83273	-1.16406
-7.09658	-1.16861
-6.79599	-0.963787
-7.10564	-1.20983
-6.82928	-1.03354
-6.69592	-1.09649
-6.92996	-1.25971
-6.93631	-1.14803
-6.94745	-1.23125
-7.04206	-1.16183
-6.8575	-1.09181
-6.88831	-1.00137
-7.03087	-1.4007
-6.94126	-1.12536
-7.12076	-1.48488
-7.05357	-1.16823
-6.8308	-1.08137
-7.08201	-1.12287
-6.91304	-1.15972
-6.93582	-1.262
-6.95851	-1.05177
-6.83092	-1.1149
-6.89379	-1.23132
-6.76385	-1.1266
-6.94983	-1.26657
-6.9769	-1.24463
-6.96135	-1.23328
-6.99003	-1.34722
-6.90043	-1.14917
-6.99779	-1.13637
-7.20529	-1.30841
-6.8952	-0.988819
-6.82509	-1.01823
-6.90649	-1.15259
-6.87808	-1.17137
-6.96606	-1.31766
-7.12687	-1.33643
-7.08913	-1.32881
-6.96578	-1.09559
-7.04745	-1.11936
-6.95395	-1.32008
-6.84751	-1.5057
-6.77543	-0.88265
-7.0878	-1.29033
-7.01156	-1.35232
-7.125	-1.20933
-6.88627	-0.925765
-6.84636	-1.22551
-6.98576	-1.31222
-6.77306	-1.049
-6.98596	-1.20469
-6.94252	-1.11093
-6.84299	-1.33609
-7.07087	-1.17697
-6.89211	-1.31519
-6.884	-1.15111
-6.97289	-1.01892
-6.96297	-1.07505
-6.9796	-1.22846
-6.98473	-1.16501
-6.94752	-1.1129
-6.87307	-1.018
-6.68525	-1.18144
-6.88915	-1.20315
-6.80058	-1.1877
-7.03303	-1.2208
-6.68447	-0.781942
-6.654	-0.855622
-6.94844	-1.27802
-6.96358	-1.11332
-6.91529	-1.11178
-6.77659	-1.16893
-7.10435	-1.34504
-6.73069	-1.03586
-7.11903	-1.47356
-6.9684	-1.16034
-6.87229	-0.995492
-7.05789	-1.13143
-7.04502	-1.3587
-6.89213	-1.15487
-7.08414	-1.17692
-6.89979	-0.987867
-7.04664	-1.15384
-7.01423	-1.14611
-6.96383	-1.0751
-7.14347	-1.3508
-6.80869	-1.12236
-6.85938	-1.1943
-7.08555	-1.31718
-6.73706	-1.11819
-7.08233	-1.10419
-7.09938	-1.30502
-6.91513	-1.16317
-7.0842	-1.46112
-6.99974	-1.21165
-6.95937	-1.03496
-6.9631	-1.20189
-6.7848	-0.942504
-7.02038	-1.0079
-6.89071	-0.949802
-7.105	-1.19709
-7.11109	-1.39718
-6.87928	-1.21303
-6.59248	-1.12933
-6.91394	-1.0904
-6.67695	-1.03519
-6.85603	-0.988499
-6.95217	-1.08029
-6.94287	-1.17852
-6.98045	-1.10687
-7.10778	-1.19653
-7.02399	-1.35073
-6.89775	-1.20275
-6.69021	-0.959313
-7.00118	-1.35415
-7.03404	-1.29925
-6.83302	-1.20923
-6.91873	-0.97765
-7.11928	-1.25454
-6.93729	-1.05732
-6.94646	-1.08672
-6.81571	-1.0624
-7.03567	-1.2622
-6.917	-1.18719
-6.98207	-1.08837
-6.75664	-0.956387
-6.91175	-1.11286
-6.77712	-1.12536
-7.32518	-1.59701
-6.9626	-1.15743
-6.90321	-1.10576
-6.82687	-1.15018
-6.85825	-1.13992
-7.03542	-1.11561
-6.88891	-0.933695
-7.00499	-1.16955
-6.94297	-1.07867
-6.90867	-1.07282
-6.97581	-1.12882
-7.00253	-1.14643
-7.00828	-1.09238
-6.95383	-1.17099
-7.00657	-1.10774
-6.86051	-1.07885
-7.19801	-1.56221
-7.03259	-1.38078
-7.10603	-1.08316
-6.77505	-0.999122
-6.96928	-1.17958
-6.78233	-0.910841
-7.01957	-1.099
-6.96952	-1.33981
-6.77264	-0.991101
-7.09709	-1.30968
-6.76476	-0.915195
-6.98434	-1.21641
-7.02637	-1.14666
-6.87181	-1.23753
-6.77109	-0.861323
-6.80152	-1.00235
-6.70475	-0.836954
-6.79849	-1.11739
-6.89125	-0.983124
-6.95459	-1.12821
-6.81629	-0.897345
-7.06481	-1.21878
-6.98984	-1.01862
-6.93943	-1.08228
-6.78016	-1.01334
-6.97829	-1.10418
-7.10213	-1.38169
-6.90197	-0.9262
-6.78453	-1.19592
-6.78069	-1.06568
-6.95776	-1.14196
-6.88057	-1.0498
-6.74335	-1.07833
-6.99815	-1.3338
-6.9106	-1.08303
-6.92091	-1.00535
-6.93894	-1.19226
-6.80457	-0.959694
-6.84641	-1.08634
-7.0096	-1.1883
-7.01873	-1.09425
-6.84751	-1.08988
-6.9381	-1.3808
-6.90765	-1.12176
-6.90295	-0.974911
-6.75654	-1.01589
-6.90578	-1.11715
-6.79472	-1.23947
-6.98992	-1.1037
-6.88103	-1.17379
-6.97323	-1.06139
-6.82556	-1.20662
-6.95944	-1.12
-6.83423	-1.06207
-7.0101	-1.37686
-6.92855	-1.02052
-7.17148	-1.58984
-7.23402	-1.38846
-6.83274	-1.28106
-6.9498	-0.980427
-6.70471	-1.2058
-7.1792	-1.37733
-6.99762	-1.27728
-6.99131	-1.22745
-6.8119	-0.887895
-6.91681	-1.12119
-7.03872	-1.07423
-6.92395	-1.09658
-7.0465	-1.39111
-7.04691	-1.22931
-7.03082	-1.11295
-6.96361	-1.28317
-7.0827	-1.2982
-7.04302	-1.27503
-6.82748	-1.15012
-7.09783	-1.32734
-7.08643	-1.36668
-6.95084	-1.14258
-7.05503	-1.14828
-6.95788	-1.20309
-7.01451	-1.33489
-7.08562	-1.26744
-6.89814	-0.971228
-7.03968	-1.26045
-6.87206	-0.954781
-7.19852	-1.37839
-6.92894	-1.30573
-7.05952	-1.11334
-6.91318	-1.28545
-7.05488	-1.18917
-6.98875	-1.18503
-6.79096	-1.03874
-7.06043	-1.20582
-7.12917	-1.18161
-6.99558	-1.05848
-6.98309	-1.34914
-6.90778	-0.961939
-7.0259	-1.36546
-6.95789	-1.32773
-7.14654	-1.41116
-7.07808	-1.04329
-6.92736	-1.14339
-6.84103	-1.0349
-7.02341	-1.37425
-6.86973	-1.10753
-6.95334	-1.02556
-6.91212	-1.05205
-7.06316	-1.06119
-7.16292	-1.24984
-6.90053	-1.10285
-6.95522	-1.13688
-6.83012	-1.05539
-6.77492	-1.01062
-6.95703	-1.13684
-7.0452	-1.10078
-6.78894	-0.991278
-6.9056	-1.02762
-6.76183	-0.939117
-6.96951	-1.17847
-6.86796	-1.06547
-7.14232	-1.22327
-6.82138	-1.08322
-6.9685	-1.3252
-7.10589	-1.29237
-6.76364	-1.06787
-6.88367	-1.34206
-7.05804	-1.12003
-6.7873	-0.901185
-6.99604	-1.23757
-6.92125	-1.12101
-6.83015	-1.04752
-6.74741	-0.948003
-6.70177	-0.838434
-7.19713	-1.39867
-7.04781	-1.14121
-6.99272	-1.0731
-6.87816	-0.946699
-7.15179	-1.20688
-6.98937	-1.21033
-6.68375	-1.01111
-6.79124	-1.06394
-7.14868	-1.52256
-6.90018	-1.15897
-7.10635	-1.26757
-7.13842	-1.23462
-7.14748	-1.21244
-6.89359	-0.99938
-6.86615	-1.10958
-7.04057	-1.22253
-6.74289	-0.94525
-6.90521	-1.19141
-6.78587	-1.00641
-7.01337	-1.33877
-6.80273	-1.05862
-7.01569	-1.17585
-6.8875	-0.909103
-6.81667	-0.931845
-6.82581	-1.0107
-7.08614	-1.33171
-6.70546	-0.998603
-7.04349	-1.06913
-7.01034	-1.15793
-6.93017	-1.2648
-6.81548	-1.02452
-6.70887	-0.940171
-6.99865	-1.14064
-7.00674	-1.27248
-6.84943	-1.18931
-6.98414	-1.12357
-7.00024	-1.1372
-7.08095	-1.26421
-6.91897	-1.07194
-7.09998	-1.30798
-7.08124	-1.20193
-7.06696	-1.16782
-7.04335	-1.1892
-6.94916	-1.15124
-6.8713	-1.06431
-6.90779	-1.20992
-6.89495	-1.11125
-6.9903	-1.37841
-6.9194	-1.10265
-6.78269	-1.10259
-6.92406	-1.20757
-6.91395	-1.20439
-6.82035	-1.08178
-6.70304	-0.863523
-6.76659	-0.993681
-7.01039	-1.27313
-6.79442	-1.1994
-6.72857	-0.952689
-6.84268	-0.91011
-7.07719	-1.19242
-6.9461	-1.09855
-7.00113	-1.29873
-6.95244	-1.39314
-6.68751	-0.920223
-6.90179	-1.20513
-6.79065	-1.00136
-6.72294	-0.885851
-6.77296	-1.08199
-7.04058	-1.2513
-7.00294	-1.03088
-6.82449	-1.12407
-7.15272	-1.34437
-6.91849	-1.22808
-6.85629	-1.21805
-6.93814	-1.21941
-6.98619	-1.28801
-6.81173	-0.966701
-7.09754	-1.4372
-6.98311	-1.24049
-6.83129	-0.993152
-6.93728	-1.3068
-6.64903	-0.762709
-6.76778	-1.09291
-6.90651	-1.23919
-7.05704	-1.27902
-6.86206	-0.962042
-7.05037	-1.21836
-6.87328	-1.08791
-7.18342	-1.39815
-6.78556	-0.876258
-6.94582	-1.28953
-7.01689	-1.18755
-6.91616	-1.14328
-7.17619	-1.47263
-6.80792	-0.970199
-6.95486	-1.20872
-6.91463	-1.0094
-7.11912	-1.31907
-6.99852	-1.26866
-7.07957	-1.31858
-7.03075	-1.26259
-6.9128	-1.05056
-7.01483	-1.18501
-7.03056	-1.314
-6.89372	-1.0932
-7.07721	-1.26985
-6.93851	-1.08201
-7.01654	-1.20024
-6.86404	-1.11545
-6.87474	-1.03358
-6.92096	-1.27802
-6.79065	-1.11707
-6.94528	-1.2594
-6.7572	-1.02404
-6.89164	-1.11472
-6.99611	-1.41976
-6.99027	-1.20412
-7.05547	-1.34833
-6.88625	-1.14162
-6.78858	-1.06997
-7.00843	-1.09941
-6.96865	-1.05074
-6.75833	-1.039
-6.93697	-1.00694
-6.99029	-1.19937
-6.961	-1.26001
-6.81152	-1.04569
-6.88222	-0.989067
-7.02119	-1.14925
-7.16216	-1.20331
-6.88498	-1.14456
-6.88924	-1.00884
-6.99267	-1.21344
-6.92149	-1.21963
-6.88779	-0.996777
-6.90629	-1.16318
-7.11071	-1.33505
-6.99354	-1.27237
-6.95221	-1.30908
-6.86113	-1.19293
-6.8934	-1.18592
-6.94326	-1.25234
-6.8712	-1.03815
-7.00466	-1.09891
-6.90069	-1.14934
-6.91879	-1.2161
-6.73869	-1.08207
-7.05272	-1.28575
-6.75601	-1.0071
-7.08648	-0.958065
-7.12674	-1.50715
-7.03367	-1.22647
-7.01321	-1.31067
-6.89596	-1.02914
-6.94387	-1.13856
-7.09047	-1.41568
-7.05064	-0.990776
-7.03105	-1.22976
-6.91356	-0.951397
-6.93687	-1.17313
-7.08243	-1.19102
-7.06962	-1.29486
-6.99997	-1.1611
-7.11956	-1.505
-6.97126	-1.14038
-7.02688	-1.2303
-6.91874	-1.21009
-6.92624	-1.26243
-6.69001	-0.905725
-7.15753	-1.26188
-6.8648	-1.06362
-7.11227	-1.2061
-6.92542	-1.10245
-7.01397	-1.33153
-6.98393	-1.23379
-7.06474	-1.23733
-7.11719	-1.27886
-7.03575	-1.31022
-6.98654	-1.28683
-6.95507	-1.32925
-6.904	-1.12372
-6.98861	-1.05703
-6.786	-0.999146
-6.97834	-1.23496
-6.98768	-1.15915
-7.04945	-1.21703
-7.1013	-1.25227
-6.98642	-1.23892
-7.14123	-1.26975
-7.12827	-1.25368
-6.90129	-1.04677
-6.95341	-1.2964
-6.84778	-1.05407
-6.80377	-0.8541
-6.82145	-1.08448
-6.88859	-1.03336
-7.20326	-1.44255
-6.96013	-1.2248
-6.73745	-1.08956
-6.86664	-1.11142
-6.95462	-1.04915
-6.90284	-1.10465
-7.10702	-1.44527
-6.75148	-1.03341
-7.12612	-1.15903
-6.9386	-1.13753
-7.14107	-1.58188
-6.87546	-1.13567
-6.95751	-1.11755
-6.92004	-1.03161
-6.85306	-1.12739
-7.08234	-1.34762
-6.87162	-1.28059
-7.14019	-1.31858
-6.83993	-1.24567
-6.89846	-0.920975
-6.78885	-0.989993
-6.92114	-1.18176
-7.11407	-1.21978
-6.8872	-1.10966
-6.86065	-1.14278
-7.03568	-1.21513
-6.8205	-1.03426
-6.90162	-1.23698
-7.00216	-1.1941
-7.07423	-1.33686
-6.80654	-1.0202
-6.9276	-1.18984
-7.0377	-1.22684
-7.19722	-1.49037
-6.94864	-1.25786
-6.74758	-1.02599
-6.90246	-1.15405
-7.04763	-1.28906
-6.76696	-1.10274
-6.87621	-0.984566
-7.00078	-1.09001
-6.8952	-1.03892
-7.27981	-1.53365
-6.95001	-1.17173
-7.06292	-1.13476
-7.16287	-1.24108
-6.88806	-1.28723
-6.90062	-1.05425
-6.72095	-1.05971
-6.62909	-0.836487
-6.81833	-1.27074
-6.80655	-1.09327
-6.64209	-0.833225
-7.1933	-1.33891
-6.85241	-1.03993
-7.182	-1.44882
-6.8409	-1.11882
-7.01025	-1.21131
-7.18009	-1.36693
-6.89751	-1.20563
-6.84051	-1.01404
-6.84851	-1.12829
-7.09611	-0.972369
-6.75469	-1.0215
-6.94945	-1.18813
-7.09372	-1.21965
-6.95051	-1.0997
-6.90049	-1.19907
-6.89704	-1.35495
-6.87855	-1.18378
-6.87777	-0.809588
-7.15364	-1.19229
-7.07805	-1.3844
-7.085	-1.37353
-6.66184	-1.07832
-7.00962	-1.22379
-7.02287	-1.40492
-7.0137	-1.06848
-7.09234	-1.58558
-7.1228	-1.21311
-7.16887	-1.46415
-7.11299	-1.16252
-6.78339	-1.11399
-6.72064	-0.989837
-7.0361	-1.18184
-6.97315	-1.30163
-7.026	-1.24282
-6.87509	-0.968886
-6.89265	-1.03327
-6.98599	-1.10073
-6.79093	-1.10278
-7.01258	-1.32316
-6.96569	-1.20115
-6.88369	-0.986304
-6.59106	-1.15002
-7.01242	-1.09331
-7.13842	-1.34453
-6.99408	-1.34052
-6.66199	-1.11736
-6.927	-1.03936
-6.84383	-0.984151
-6.94028	-0.992834
-7.07517	-1.25128
-7.01807	-1.17346
-6.96162	-1.14297
-6.96304	-1.29095
-6.85776	-0.864383
-6.98733	-1.18703
-6.72483	-0.967655
-6.98541	-1.26907
-7.12635	-1.26902
-6.80098	-1.28513
-6.81034	-1.13128
-6.89689	-1.24637
-7.21333	-1.52948
-6.90969	-1.27556
-6.6712	-0.999629
-6.90544	-1.11738
-7.02503	-1.19148
-6.92684	-1.1727
-6.72476	-0.770211
-6.96731	-1.2683
-7.04711	-1.15327
-6.87054	-1.21878
-7.10747	-1.21978
-6.97959	-1.01057
-6.86763	-1.15308
-7.04136	-1.33809
-6.8849	-1.21774
-6.95402	-1.13449
-6.75669	-1.11569
-6.97239	-1.40096
-6.98925	-1.19285
-6.82629	-1.18097
-6.7929	-0.93308
-6.78538	-1.04988
-6.97905	-1.0832
-6.95947	-1.10063
-7.20955	-1.47126
-6.96519	-1.1848
-6.99008	-1.02609
-6.91573	-1.09795
-7.06534	-1.18641
-6.88903	-1.16227
-6.84209	-1.10675
-6.79313	-0.876353
-6.94254	-1.21729
-7.14242	-1.18558
-6.82844	-0.99078
-7.00262	-1.09056
-6.8342	-1.09375
-6.80983	-1.31078
-7.14447	-1.3167
-7.06715	-1.30191
-6.78245	-0.952576
-6.88834	-1.13288
-6.57358	-0.794487
-6.73327	-1.06281
-6.96207	-1.25494
-7.03238	-1.4107
-6.96615	-1.27935
-6.99621	-1.16841
-7.01703	-1.23378
-6.91573	-1.14501
-6.84836	-1.00293
-6.82273	-1.02725
-6.73627	-1.08522
-6.91224	-1.08266
-7.02891	-1.31349
-6.93166	-1.23693
-6.99237	-1.09671
-7.07256	-1.2712
-6.864	-1.26028
-6.90906	-1.16105
-6.72418	-0.899765
-6.89153	-1.35999
-6.93845	-1.17953
-6.98528	-1.3914
-6.87566	-0.971511
-7.01112	-1.29647
-6.69479	-0.94939
-6.86487	-1.14131
-7.05589	-1.21382
-6.60723	-1.02509
-6.91391	-1.23114
-6.99412	-1.25758
-7.02358	-1.25234
-7.0378	-1.22323
-7.01773	-1.28452
-6.87504	-1.07993
-6.88283	-1.05092
-6.80876	-1.075
-6.91464	-0.990293
-6.96862	-1.11735
-6.71944	-0.821036
-7.07714	-1.45847
-6.96784	-1.21624
-6.94728	-1.24414
-6.90975	-1.15068
-6.69973	-0.873152
-6.93017	-1.01866
-6.79315	-0.984156
-6.88049	-1.23844
-7.0822	-1.28088
-7.04206	-1.31906
-6.92596	-1.14277
-7.07347	-1.25066
-7.09774	-1.25046
-6.81389	-1.0118
-6.99083	-1.17922
-6.8356	-1.03762
-6.8098	-0.93078
-6.87001	-1.04647
-6.91393	-1.34475
-7.01995	-1.28005
-6.96879	-1.15203
-6.71332	-0.815709
-6.62748	-0.885058
-6.62043	-0.902204
-7.08192	-1.19061
-7.08349	-1.24198
-7.15827	-1.32342
-6.81433	-0.944033
-6.82512	-1.20225
-6.94012	-1.18806
-7.08431	-1.4103
-6.94267	-1.07732
-6.97382	-1.25244
-7.097	-1.29369
-7.03717	-1.10664
-6.87329	-0.991642
-7.14638	-1.48749
-7.05688	-1.25898
-6.88885	-0.985185
-6.96862	-1.24118
-6.91602	-1.11114
-6.88712	-1.09917
-6.79419	-0.943937
-6.86087	-1.27784
-6.96158	-1.23068
-6.85096	-1.20685
-7.07272	-1.16814
-6.92205	-1.31627
-7.14422	-1.47411
-6.90847	-1.09163
-6.89815	-1.05843
-7.20766	-1.46775
-6.93612	-1.08099
-6.9212	-1.18596
-6.91996	-1.09494
-6.75327	-0.975156
-7.16877	-1.26872
-7.0048	-1.08949
-6.78976	-0.798837
-6.84948	-1.04123
-6.74625	-1.03373
-7.04472	-1.29878
-7.17951	-1.40819
-6.8992	-1.04772
-7.06861	-1.31341
-7.07774	-1.36621
-7.06284	-1.34043
-6.85733	-1.17811
-6.93782	-1.02596
-6.79428	-1.14336
-6.98793	-1.07765
-7.0071	-1.09796
-7.01687	-1.29517
-6.75384	-1.05013
-7.07389	-1.01548
-7.04309	-1.24601
-6.78682	-0.937496
-6.78818	-1.23102
-6.72954	-1.00537
-6.98816	-1.1796
-7.10094	-1.45386
-6.76634	-1.1944
-7.11775	-1.29326
-6.87538	-0.965415
-6.90424	-1.24335
-7.18406	-1.19553
-7.30347	-1.44805
-7.0284	-1.10839
-6.97336	-1.03751
-6.75254	-1.15724
-6.75763	-1.02584
-6.92364	-1.05738
-6.93826	-1.28547
-6.9253	-1.14684
-7.0366	-1.18983
-7.16929	-1.22011
-6.85385	-1.17138
-7.10298	-1.32584
-7.05386	-1.28271
-6.91502	-1.1796
-6.88998	-1.26939
-6.85279	-0.982077
-7.04626	-1.35708
-7.03634	-1.20064
-6.82991	-1.0728
-6.9585	-1.49061

## Sheet: Figure 5
Figure 5a							Figure 5b							Figure 5c					Figure 5d
Voltage (V) for 50% DBA-DI	Current density (A m-2) for 50% DBA-DI	Luminance(cd m-2) for 50% DBA-DI	Voltage (V) for 25% DBA-DI	Current density (A m-2) for 25% DBA-DI	Luminance(cd m-2) for 25% DBA-DI		Luminance(cd/m^2) for 50% DBA-DI	LuminousEfficacy(lm/W) for 50% DBA-DI	EQE(%) for 50% DBA-DI	for 25% DBA-DILuminance(cd/m^2)	LuminousEfficacy(lm/W) for 25% DBA-DI	EQE(%) for 25% DBA-DI		wavelength (nm) for v-DABNA	Intensity (a.u.) for v-DABNA	wavelength (nm) for DBA-DI:mCBP-CN	Intensity (a.u.) for DBA-DI:mCBP-CN		Time (h) for 50% DBA-DI	Intensity (a. u.) for 50% DBA-DI	Voltage (V) for 50% DBA-DI	Time (h) for 25% DBA-DI	Intensity (a. u.) for 25% DBA-DI	Voltage (V) for 25% DBA-DI
0	0	0	0	2.84404e-05	0.000465535		0	0	0	0.000465535	2.23968e-28	10.0313		176.84	0.0024	176.84	0.0009334		0	0	0	0	0	0
0	1.114e-05	0.01333	0.05	7.92948e-06	0.000554787		0.01333	8.78925e-29	737.869	0.000554787	4396.04	42.8768		177.06	0.0024	177.06	0.0009334		0.00278	0.96932	4.6991	0.00278	0.98197	3.4932
0.05	7.40929e-06	0.0142	0.1	7.86811e-06	0.000648925		0.0142	120405	1181.79	0.000648925	2591.04	50.5435		177.28	0.0024	177.28	0.0009334		0.00556	0.99993	4.705	0.00556	1	3.4953
0.1	1.17451e-05	0.01414	0.15	1.54803e-05	0.00071559		0.01414	37833	742.672	0.00071559	968.152	28.3286		177.5	0.00584	177.5	0.00335		0.00833	1	4.7047	0.00833	0.99982	3.4954
0.15	1.15117e-05	0.01419	0.2	1.17362e-05	0.000783946		0.01419	25811.4	760.026	0.000783946	1049.25	40.9355		177.72	0.00406	177.72	0.00245		0.01111	0.99986	4.7046	0.01111	0.99934	3.4955
0.2	1.67595e-05	0.01424	0.25	1.74703e-05	0.000856708		0.01424	13347.2	524.02	0.000856708	616.23	30.052		177.94	0.0051	177.94	0.00332		0.01389	0.99986	4.7051	0.01389	0.99928	3.4958
0.25	1.88949e-05	0.01412	0.3	1.91354e-05	0.000930636		0.01412	9393.14	460.975	0.000930636	509.297	29.8046		178.16	0.00488	178.16	0.00384		0.01667	0.99972	4.7054	0.01667	0.99928	3.4961
0.3	2.46191e-05	0.01414	0.35	2.35112e-05	0.00101		0.01414	6013.96	354.167	0.00101	385.294	26.3058		178.38	0.00562	178.38	0.00349		0.01944	0.99943	4.7056	0.01944	0.99934	3.4965
0.35	2.91534e-05	0.01401	0.4	2.65695e-05	0.00109		0.01401	4312.54	296.297	0.00109	322.649	25.1757		178.6	0.00423	178.6	0.00425		0.02222	0.99936	4.7063	0.02222	0.99922	3.4967
0.4	3.15944e-05	0.0139	0.45	3.02607e-05	0.00118		0.0139	3456.3	271.392	0.00118	272.044	23.8805		178.83	0.00392	178.83	0.00249		0.025	0.99943	4.7066	0.025	0.99892	3.4969
0.45	3.14259e-05	0.01404	0.5	3.32698e-05	0.00127		0.01404	3118.7	275.494	0.00127	239.446	23.3544		179.05	0.00501	179.05	0.00266		0.02778	0.99929	4.707	0.02778	0.99904	3.4972
0.5	3.26386e-05	0.0138	0.55	3.73592e-05	0.00136		0.0138	2656.64	260.752	0.00136	208.141	22.3312		179.27	0.00432	179.27	0.00194		0.03056	0.99908	4.7073	0.03056	0.9988	3.4974
0.55	3.73967e-05	0.01384	0.6	4.12838e-05	0.00146		0.01384	2114.01	228.242	0.00146	185.154	21.6708		179.49	0.00493	179.49	0.00394		0.03333	0.99958	4.7076	0.03333	0.99838	3.4974
0.6	4.00278e-05	0.01396	0.65	4.37959e-05	0.00156		0.01396	1825.75	215.04	0.00156	172.257	21.8415		179.71	0.00515	179.71	0.0047		0.03611	0.99936	4.7081	0.03611	0.99826	3.4977
0.65	4.12093e-05	0.01383	0.7	4.28828e-05	0.00167		0.01383	1622.01	206.963	0.00167	174.411	23.8157		179.93	0.00349	179.93	0.0019		0.03889	0.99943	4.7087	0.03889	0.99832	3.4979
0.7	4.72245e-05	0.01371	0.75	4.7433e-05	0.00177		0.01371	1302.86	179.029	0.00177	156.633	22.9158		180.15	0.00619	180.15	0.0028		0.04167	0.99936	4.7091	0.04167	0.99832	3.4981
0.75	4.64882e-05	0.01374	0.8	5.35822e-05	0.00189		0.01374	1238.42	182.329	0.00189	138.158	21.5603		180.37	0.0034	180.37	0.00574		0.04444	0.99943	4.7097	0.04444	0.99814	3.4983
0.8	4.99663e-05	0.0137	0.85	6.0339e-05	0.002		0.0137	1076.72	169.091	0.002	122.676	20.3409		180.59	0.00379	180.59	0.00442		0.04722	0.99929	4.7101	0.04722	0.9979	3.4983
0.85	5.86632e-05	0.01374	0.9	6.24878e-05	0.00212		0.01374	865.551	144.423	0.00212	118.644	20.8294		180.81	0.00497	180.81	0.00512		0.05	0.99929	4.7106	0.05	0.99796	3.4986
0.9	5.70307e-05	0.01375	0.95	5.70075e-05	0.00184		0.01375	841.307	148.636	0.00184	106.529	19.7416		181.03	0.00515	181.03	0.00425		0.05278	0.99908	4.711	0.05278	0.99778	3.4987
0.95	6.19596e-05	0.01375	1	6.52621e-05	0.00273		0.01375	734.115	136.903	0.00273	131.214	25.5959		181.25	0.00336	181.25	0.00449		0.05556	0.99894	4.7113	0.05556	0.99778	3.4989
1	6.45197e-05	0.01365	1.05	6.63955e-05	0.0028		0.01365	664.411	130.426	0.0028	126.232	25.8553		181.47	0.00366	181.47	0.00218		0.05833	0.99915	4.7119	0.05833	0.9976	3.499
1.05	6.84694e-05	0.01345	1.1	7.27962e-05	0.00283		0.01345	587.868	121.17	0.00283	111.182	23.857		181.69	0.00314	181.69	0.00377		0.06111	0.99873	4.7121	0.06111	0.99742	3.4991
1.1	7.00489e-05	0.01364	1.15	8.04059e-05	0.00303		0.01364	556.148	120.091	0.00303	102.982	23.1019		181.91	0.0048	181.91	0.00557		0.06389	0.99866	4.7125	0.06389	0.9973	3.4992
1.15	7.23625e-05	0.01364	1.2	9.25467e-05	0.00275		0.01364	514.77	116.208	0.00275	77.8214	18.2168		182.13	0.00406	182.13	0.00498		0.06667	0.99859	4.7128	0.06667	0.99712	3.4993
1.2	7.89204e-05	0.01352	1.25	0.000110554	0.003		0.01352	448.571	105.667	0.003	68.1037	16.6062		182.35	0.00488	182.35	0.00263		0.06944	0.9983	4.7132	0.06944	0.997	3.4994
1.25	8.16971e-05	0.01377	1.3	0.000105676	0.00306		0.01377	423.714	103.97	0.00306	70.045	17.7628		182.57	0.00318	182.57	0.00477		0.07222	0.99816	4.7135	0.07222	0.997	3.4996
1.3	8.44772e-05	0.01362	1.35	0.000129064	0.00294		0.01362	389.538	99.4075	0.00294	53.0453	13.9692		182.79	0.00283	182.79	0.00442		0.075	0.99795	4.7137	0.075	0.9967	3.4996
1.35	8.56226e-05	0.01362	1.4	0.000124934	0.00316		0.01362	370.053	98.0673	0.00316	56.7929	15.51		183.01	0.00379	183.01	0.00283		0.07778	0.99781	4.7139	0.07778	0.9967	3.4998
1.4	8.87302e-05	0.01364	1.45	0.000146773	0.00324		0.01364	344.86	94.7758	0.00324	47.899	13.5483		183.23	0.00554	183.23	0.00363		0.08056	0.99781	4.7144	0.08056	0.99664	3.4999
1.45	9.49354e-05	0.01364	1.5	0.000172741	0.0033		0.01364	311.201	88.5799	0.0033	40.0074	11.7064		183.46	0.00501	183.46	0.00449		0.08333	0.99781	4.7148	0.08333	0.99658	3.5001
1.5	9.12938e-05	0.01365	1.55	0.000209882	0.00326		0.01365	313.103	92.1944	0.00326	31.5266	9.53233		183.68	0.0048	183.68	0.002		0.08611	0.99774	4.7153	0.08611	0.99646	3.5002
1.55	9.78204e-05	0.01372	1.6	0.0002032	0.00324		0.01372	284.316	86.5085	0.00324	31.2737	9.7609		183.9	0.00384	183.9	0.00422		0.08889	0.99781	4.7158	0.08889	0.99641	3.5003
1.6	0.000100372	0.01369	1.65	0.000202226	0.00342		0.01369	267.831	84.1215	0.00342	32.212	10.368		184.12	0.00301	184.12	0.00353		0.09167	0.99774	4.7161	0.09167	0.99623	3.5003
1.65	0.000103867	0.01358	1.7	0.000262548	0.00314		0.01358	248.993	80.6488	0.00314	22.0873	7.32459		184.34	0.0065	184.34	0.00418		0.09444	0.99767	4.7165	0.09444	0.99629	3.5005
1.7	0.000111204	0.01362	1.75	0.000295749	0.003		0.01362	226.298	75.5188	0.003	18.2112	6.21681		184.56	0.00576	184.56	0.00297		0.09722	0.99753	4.7167	0.09722	0.99593	3.5004
1.75	0.000111784	0.0137	1.8	0.000224484	0.00321		0.0137	220.076	75.6025	0.00321	24.9252	8.75189		184.78	0.00301	184.78	0.00156		0.1	0.9976	4.7172	0.1	0.99575	3.5005
1.8	0.000112732	0.01359	1.85	0.000267442	0.00323		0.01359	210.382	74.3373	0.00323	20.5409	7.41279		185	0.00401	185	0.00204		0.10278	0.99767	4.7176	0.10278	0.99551	3.5005
1.85	0.00011664	0.01386	1.9	0.000217664	0.00333		0.01386	201.786	73.2807	0.00333	25.2718	9.36657		185.22	0.00506	185.22	0.00294		0.10556	0.99745	4.7179	0.10556	0.99557	3.5007
1.9	0.000117825	0.01368	1.95	0.000241712	0.0034		0.01368	192.025	71.6206	0.0034	22.6582	8.6189		185.44	0.00327	185.44	0.00384		0.10833	0.9971	4.7179	0.10833	0.99545	3.5007
1.95	0.000126524	0.01378	2	0.000257659	0.00357		0.01378	175.507	67.1825	0.00357	21.7429	8.48279		185.66	0.00275	185.66	0.002		0.11111	0.9971	4.7183	0.11111	0.99551	3.5009
2	0.000130343	0.01376	2.05	0.000369509	0.00338		0.01376	165.872	65.1224	0.00338	14.0164	5.60509		185.88	0.0034	185.88	0.00418		0.11389	0.9971	4.7186	0.11389	0.99545	3.501
2.05	0.000135134	0.01359	2.1	0.000602602	0.00334		0.01359	154.158	62.0364	0.00334	8.30222	3.40098		186.1	0.00532	186.1	0.00321		0.11667	0.99696	4.7189	0.11667	0.99533	3.501
2.1	0.000141955	0.0139	2.15	0.00036717	0.0034		0.0139	146.517	60.3996	0.0034	13.55	5.68287		186.32	0.00222	186.32	0.00384		0.11944	0.99703	4.7194	0.11944	0.99515	3.5011
2.15	0.00016283	0.01418	2.2	0.000421117	0.00362		0.01418	127.259	53.7097	0.00362	12.2921	5.27523		186.54	0.00406	186.54	0.00536		0.12222	0.99696	4.7196	0.12222	0.99509	3.5012
2.2	0.000236597	0.01595	2.25	0.00049356	0.0055		0.01595	96.2612	41.5719	0.0055	15.5541	6.8268		186.76	0.00379	186.76	0.00629		0.125	0.99689	4.7199	0.125	0.99503	3.5013
2.25	0.00051806	0.02171	2.3	0.000630411	0.01176		0.02171	58.5081	25.8419	0.01176	25.4793	11.4316		186.98	0.00515	186.98	0.0018		0.12778	0.99668	4.7202	0.12778	0.99503	3.5014
2.3	0.00161	0.04409	2.35	0.00124	0.03167		0.04409	37.3284	16.8536	0.03167	34.0848	15.625		187.2	0.00375	187.2	0.0037		0.13056	0.99661	4.7206	0.13056	0.99485	3.5014
2.35	0.00577	0.21612	2.4	0.0032	0.12251		0.21612	50.0614	23.0939	0.12251	50.1033	23.4568		187.42	0.00488	187.42	0.00415		0.13333	0.99654	4.7209	0.13333	0.99491	3.5016
2.4	0.01965	0.75391	2.45	0.00861	0.2804		0.75391	50.2332	23.6662	0.2804	41.7398	19.9484		187.64	0.00436	187.64	0.00387		0.13611	0.99654	4.7211	0.13611	0.99479	3.5017
2.45	0.05732	2.21023	2.5	0.01992	0.80853		2.21023	49.4448	23.7801	0.80853	51.0169	24.8797		187.86	0.00432	187.86	0.00581		0.13889	0.99632	4.7213	0.13889	0.99485	3.5018
2.5	0.13813	5.36898	2.55	0.03958	1.6146		5.36898	48.8446	23.9708	1.6146	50.2548	24.9982		188.08	0.0041	188.08	0.00356		0.14167	0.99654	4.7218	0.14167	0.99491	3.502
2.55	0.28117	10.9586	2.6	0.06953	2.80825		10.9586	48.0169	24.0359	2.80825	48.8034	24.7522		188.3	0.00475	188.3	0.0046		0.14444	0.99639	4.722	0.14444	0.99473	3.502
2.6	0.4972	19.3915	2.65	0.11071	4.49272		19.3915	47.126	24.0525	4.49272	48.1083	24.8689		188.52	0.00541	188.52	0.00384		0.14722	0.99647	4.7223	0.14722	0.99413	3.502
2.65	0.79537	30.9991	2.7	0.16427	6.6814		30.9991	46.2045	24.0357	6.6814	47.325	24.9256		188.74	0.00562	188.74	0.00373		0.15	0.99639	4.7228	0.15	0.99419	3.5021
2.7	1.18227	46.0099	2.75	0.23104	9.40449		46.0099	45.2813	23.9999	9.40449	46.501	24.9451		188.96	0.00715	188.96	0.00529		0.15278	0.99654	4.7233	0.15278	0.99395	3.5021
2.75	1.66131	64.5163	2.8	0.31278	12.729		64.5163	44.3644	23.9493	12.729	45.6604	24.9396		189.18	0.00336	189.18	0.00415		0.15556	0.99625	4.7233	0.15556	0.99383	3.5022
2.8	2.24616	87.0074	2.85	0.41058	16.6897		87.0074	43.4618	23.8887	16.6897	44.8075	24.9107		189.4	0.00519	189.4	0.00415		0.15833	0.99597	4.7235	0.15833	0.99359	3.5022
2.85	2.94016	113.562	2.9	0.52538	21.3245		113.562	42.5763	23.8198	21.3245	43.9699	24.8739		189.62	0.00576	189.62	0.00373		0.16111	0.99597	4.7237	0.16111	0.99365	3.5024
2.9	3.7479	144.332	2.95	0.6584	26.6709		144.332	41.7184	23.7494	26.6709	43.1394	24.8249		189.84	0.00593	189.84	0.00512		0.16389	0.99576	4.7238	0.16389	0.99353	3.5024
2.95	4.6808	179.648	3	0.80894	32.7108		179.648	40.8723	23.6688	32.7108	42.3451	24.7808		190.06	0.00458	190.06	0.00332		0.16667	0.99576	4.7241	0.16667	0.99347	3.5025
3	5.73423	219.248	3.05	0.98156	39.5633		219.248	40.0396	23.5797	39.5633	41.5172	24.7012		190.28	0.00584	190.28	0.00297		0.16944	0.99576	4.7244	0.16944	0.99323	3.5026
3.05	6.93018	263.958	3.1	1.17331	47.2115		263.958	39.2321	23.4891	47.2115	40.7777	24.659		190.5	0.00558	190.5	0.00474		0.17222	0.99569	4.7247	0.17222	0.99317	3.5026
3.1	8.26552	313.57	3.15	1.38532	55.69		313.57	38.4462	23.396	55.69	40.0929	24.6359		190.72	0.00301	190.72	0.0028		0.175	0.99569	4.725	0.175	0.99311	3.5027
3.15	9.74645	368.229	3.2	1.61849	65.0151		368.229	37.68	23.2996	65.0151	39.4369	24.6175		190.94	0.00567	190.94	0.00439		0.17778	0.99562	4.7253	0.17778	0.99311	3.5028
3.2	11.3765	427.989	3.25	1.87452	75.1428		427.989	36.9339	23.2007	75.1428	38.7492	24.5662		191.16	0.00432	191.16	0.00315		0.18056	0.99569	4.7256	0.18056	0.99287	3.5028
3.25	13.1484	492.5	3.3	2.15607	86.2339		492.5	36.2077	23.0999	86.2339	38.076	24.5107		191.38	0.00497	191.38	0.00263		0.18333	0.99548	4.7258	0.18333	0.99269	3.5029
3.3	15.0903	562.702	3.35	2.46168	98.2323		562.702	35.499	22.9962	98.2323	37.4221	24.4548		191.6	0.00419	191.6	0.000794994		0.18611	0.99548	4.726	0.18611	0.99263	3.503
3.35	17.1949	638.252	3.4	2.792	111.164		638.252	34.8094	22.8911	111.164	36.7891	24.3999		191.82	0.00493	191.82	0.0048		0.18889	0.99562	4.7265	0.18889	0.99275	3.5031
3.4	19.4669	719.208	3.45	3.14875	124.879		719.208	34.1372	22.7842	124.879	36.1146	24.3048		192.04	0.00419	192.04	0.00135		0.19167	0.9954	4.7266	0.19167	0.99257	3.5031
3.45	21.8885	804.873	3.5	3.5287	139.717		804.873	33.4843	22.6771	139.717	35.5397	24.2646		192.26	0.00724	192.26	0.00463		0.19444	0.99526	4.7268	0.19444	0.99233	3.5032
3.5	24.5036	896.681	3.55	3.93837	155.521		896.681	32.8465	22.5675	155.521	34.9458	24.1999		192.48	0.00501	192.48	0.00366		0.19722	0.99519	4.7269	0.19722	0.99203	3.5031
3.55	27.2978	994.071	3.6	4.37159	172.333		994.071	32.2264	22.4578	172.333	34.4014	24.1585		192.7	0.00484	192.7	0.00301		0.2	0.99526	4.7274	0.2	0.99203	3.5033
3.6	30.2791	1096.89	3.65	4.84016	190.148		1096.89	31.613	22.3406	190.148	33.8134	24.0753		192.92	0.00449	192.92	0.00235		0.20278	0.99519	4.7275	0.20278	0.99215	3.5035
3.65	33.4402	1205.37	3.7	5.32227	208.872		1205.37	31.0248	22.2294	208.872	33.322	24.0505		193.14	0.00349	193.14	0.00252		0.20556	0.99526	4.7281	0.20556	0.99221	3.5036
3.7	36.7663	1318.67	3.75	5.84591	228.691		1318.67	30.4533	22.1188	228.691	32.7729	23.9738		193.36	0.0058	193.36	0.00432		0.20833	0.99519	4.7281	0.20833	0.99209	3.5036
3.75	40.312	1438.46	3.8	6.39374	249.609		1438.46	29.8938	22.0059	249.609	32.2754	23.9247		193.58	0.00445	193.58	0.00553		0.21111	0.99519	4.7285	0.21111	0.99191	3.5036
3.8	44.0518	1563.91	3.85	6.97376	271.634		1563.91	29.3505	21.894	271.634	31.7838	23.8703		193.8	0.00388	193.8	0.00339		0.21389	0.99505	4.7286	0.21389	0.99167	3.5036
3.85	47.9978	1695.27	3.9	7.58512	294.731		1695.27	28.8208	21.7817	294.731	31.3003	23.8125		194.02	0.00488	194.02	0.00283		0.21667	0.99484	4.7287	0.21667	0.99179	3.5038
3.9	52.1528	1832.47	3.95	8.22168	318.787		1832.47	28.3038	21.6688	318.787	30.8384	23.7618		194.24	0.00798	194.24	0.0038		0.21944	0.99456	4.7288	0.21944	0.99155	3.5038
3.95	56.484	1974.43	4	8.89584	344.115		1974.43	27.8016	21.5572	344.115	30.3813	23.706		194.46	0.00493	194.46	0.0028		0.22222	0.99463	4.7291	0.22222	0.99155	3.5039
4	61.0517	2122.92	4.05	9.60785	370.583		2122.92	27.3103	21.4444	370.583	29.9195	23.6374		194.68	0.00445	194.68	0.00691		0.225	0.99463	4.7294	0.225	0.99143	3.504
4.05	65.8427	2277.47	4.1	10.3515	398.191		2277.47	26.8313	21.3315	398.191	29.4749	23.5736		194.9	0.00484	194.9	0.0027		0.22778	0.99463	4.7296	0.22778	0.99131	3.5041
4.1	70.8866	2438.42	4.15	11.1218	426.783		2438.42	26.3579	21.2139	426.783	29.0491	23.5164		195.12	0.00458	195.12	0.0038		0.23056	0.99456	4.7297	0.23056	0.99125	3.5042
4.15	76.0958	2603.97	4.2	11.93	456.788		2603.97	25.9046	21.1034	456.788	28.6401	23.4647		195.34	0.00515	195.34	0.00221		0.23333	0.99456	4.73	0.23333	0.99137	3.5043
4.2	81.5831	2776.84	4.25	12.7936	487.938		2776.84	25.4596	20.9907	487.938	28.1923	23.3728		195.56	0.00532	195.56	0.00557		0.23611	0.99449	4.7304	0.23611	0.99107	3.5043
4.25	87.2916	2955.38	4.3	13.6567	520.368		2955.38	25.0266	20.8794	520.368	27.8386	23.3511		195.78	0.00436	195.78	0.00415		0.23889	0.9942	4.7303	0.23889	0.99095	3.5044
4.3	93.2475	3140.19	4.35	14.5757	554.043		3140.19	24.6037	20.768	554.043	27.452	23.2945		196	0.00541	196	0.00456		0.24167	0.9942	4.7306	0.24167	0.99071	3.5043
4.35	99.4604	3331.45	4.4	15.5318	588.736		3331.45	24.1904	20.6566	588.736	27.0643	23.2295		196.22	0.00445	196.22	0.00598		0.24444	0.99427	4.7309	0.24444	0.99089	3.5045
4.4	105.871	3527.17	4.45	16.526	624.905		3527.17	23.7874	20.5459	624.905	26.6954	23.1732		196.44	0.00375	196.44	0.00363		0.24722	0.99406	4.731	0.24722	0.99101	3.5047
4.45	112.589	3730.88	4.5	17.5601	662.39		3730.88	23.3941	20.4358	662.39	26.3345	23.1168		196.66	0.00719	196.66	0.00456		0.25	0.99406	4.7313	0.25	0.99089	3.5048
4.5	119.572	3940.87	4.55	18.634	701.236		3940.87	23.009	20.3253	701.236	25.9834	23.0621		196.88	0.00371	196.88	0.0028		0.25278	0.99385	4.7314	0.25278	0.99083	3.5049
4.55	126.803	4156.63	4.6	19.7497	741.369		4156.63	22.6334	20.2156	741.369	25.6369	23.0046		197.1	0.00493	197.1	0.00328		0.25556	0.99392	4.7317	0.25556	0.99047	3.5048
4.6	134.332	4379.51	4.65	20.8973	782.571		4379.51	22.2658	20.1059	782.571	25.3005	22.9495		197.32	0.00602	197.32	0.00515		0.25833	0.99371	4.7317	0.25833	0.99017	3.5048
4.65	142.052	4606.26	4.7	22.0972	825.357		4606.26	21.9078	19.9976	825.357	24.9664	22.8899		197.53	0.0041	197.53	0.00277		0.26111	0.99385	4.7321	0.26111	0.99035	3.5049
4.7	150.125	4841.7	4.75	23.3413	869.661		4841.7	21.5575	19.8894	869.661	24.6423	22.8331		197.75	0.00283	197.75	0.00757		0.26389	0.99385	4.7325	0.26389	0.98999	3.5049
4.75	158.528	5084.96	4.8	24.6301	915.263		5084.96	21.2147	19.7814	915.263	24.3214	22.773		197.97	0.00528	197.97	0.00442		0.26667	0.99385	4.7327	0.26667	0.98999	3.505
4.8	167.188	5333.45	4.85	25.9647	962.295		5333.45	20.879	19.6733	962.295	24.0067	22.7125		198.19	0.00366	198.19	0.00522		0.26944	0.99371	4.7327	0.26944	0.99005	3.5051
4.85	176.184	5589.54	4.9	27.3363	1010.53		5589.54	20.5502	19.5652	1010.53	23.7007	22.6542		198.41	0.00336	198.41	0.00197		0.27222	0.9935	4.7329	0.27222	0.98975	3.5051
4.9	185.372	5849.25	4.95	28.76	1060.51		5849.25	20.2307	19.4596	1060.51	23.4029	22.5978		198.63	0.00362	198.63	0.00591		0.275	0.99364	4.7332	0.275	0.98969	3.5052
4.95	194.97	6118.55	5	30.2429	1111.86		6118.55	19.9171	19.3534	1111.86	23.0997	22.5303		198.85	0.00506	198.85	0.00297		0.27778	0.99357	4.7333	0.27778	0.98957	3.5053
5	204.849	6393.76	5.05	31.7677	1164.79		6393.76	19.6111	19.2485	1164.79	22.8097	22.4699		199.07	0.00475	199.07	0.00574		0.28056	0.99343	4.7334	0.28056	0.98945	3.5053
5.05	215.163	6678.1	5.1	33.332	1218.85		6678.1	19.3083	19.1408	1218.85	22.5252	22.4094		199.29	0.00462	199.29	0.00384		0.28333	0.99343	4.7336	0.28333	0.98945	3.5054
5.1	225.61	6964.34	5.15	34.9525	1274.89		6964.34	19.0152	19.037	1274.89	22.2503	22.3529		199.51	0.00314	199.51	0.00356		0.28611	0.99343	4.734	0.28611	0.98922	3.5054
5.15	236.526	7261.13	5.2	36.6255	1332.38		7261.13	18.727	18.9322	1332.38	21.9782	22.2939		199.73	0.00301	199.73	0.00263		0.28889	0.99328	4.734	0.28889	0.98922	3.5055
5.2	247.672	7562.09	5.25	38.3568	1391.55		7562.09	18.4464	18.8296	1391.55	21.7093	22.2329		199.95	0.00458	199.95	0.00512		0.29167	0.99328	4.7343	0.29167	0.98904	3.5055
5.25	259.198	7870.78	5.3	40.1431	1452.14		7870.78	18.1709	18.7267	1452.14	21.4423	22.1686		200.17	0.00567	200.17	0.00349		0.29444	0.99314	4.7345	0.29444	0.98892	3.5056
5.3	271.121	8187.42	5.35	41.9627	1513.93		8187.42	17.9002	18.6234	1513.93	21.1855	22.1097		200.39	0.00689	200.39	0.0037		0.29722	0.99293	4.7345	0.29722	0.98886	3.5056
5.35	283.409	8511.35	5.4	43.8546	1577.9		8511.35	17.6352	18.5208	1577.9	20.9324	22.0498		200.61	0.0034	200.61	0.00235		0.3	0.993	4.7349	0.3	0.98874	3.5057
5.4	287.276	8611.89	5.45	45.8034	1643.4		8611.89	17.4403	18.4874	1643.4	20.6823	21.9881		200.83	0.00192	200.83	0.00252		0.30278	0.993	4.7349	0.30278	0.98868	3.5058
			5.5	47.8158	1710.67					1710.67	20.4353	21.9247		201.05	0.00379	201.05	0.00522		0.30556	0.99293	4.7353	0.30556	0.98874	3.5059
			5.55	49.8769	1779.53					1779.53	20.1958	21.8648		201.27	0.00153	201.27	0.00477		0.30833	0.99314	4.7355	0.30833	0.98838	3.5058
			5.6	51.9908	1849.78					1849.78	19.9598	21.804		201.49	0.00336	201.49	0.0048		0.31111	0.993	4.7356	0.31111	0.9882	3.5058
			5.65	54.1759	1922.17					1922.17	19.7282	21.7433		201.71	0.00288	201.71	0.00273		0.31389	0.99307	4.736	0.31389	0.98832	3.506
			5.7	56.4455	1996.47					1996.47	19.4943	21.6757		201.93	0.00362	201.93	0.0036		0.31667	0.99307	4.7362	0.31667	0.98808	3.506
			5.75	58.7497	2072.3					2072.3	19.2721	21.6166		202.14	0.00288	202.14	0.00536		0.31944	0.99286	4.7364	0.31944	0.98796	3.506
			5.8	61.1093	2149.69					2149.69	19.0542	21.558		202.36	0.00663	202.36	0.00532		0.32222	0.993	4.7367	0.32222	0.98808	3.5062
			5.85	63.5297	2229.44					2229.44	18.8457	21.506		202.58	0.00693	202.58	0.00384		0.325	0.99279	4.7367	0.325	0.98808	3.5063
			5.9	66.0358	2311.13					2311.13	18.6356	21.448		202.8	0.00427	202.8	0.00245		0.32778	0.99272	4.7368	0.32778	0.98808	3.5064
			5.95	68.5981	2394.32					2394.32	18.4291	21.39		203.02	0.0061	203.02	0.00532		0.33056	0.99279	4.7371	0.33056	0.98796	3.5064
			6	71.2181	2479.09					2479.09	18.2264	21.3325		203.24	0.0048	203.24	0.00321		0.33333	0.99272	4.7374	0.33333	0.98778	3.5065
			6.05	73.9054	2565.25					2565.25	18.0238	21.2713		203.46	0.00318	203.46	0.00505		0.33611	0.99265	4.7374	0.33611	0.98778	3.5065
			6.1	76.6754	2653.84					2653.84	17.8254	21.2109		203.68	0.0048	203.68	0.00273		0.33889	0.99258	4.7377	0.33889	0.98772	3.5066
			6.15	79.5064	2744.04					2744.04	17.6304	21.1509		203.9	0.00545	203.9	0.00287		0.34167	0.99244	4.7378	0.34167	0.98748	3.5066
			6.2	82.3958	2836.05					2836.05	17.4408	21.0935		204.12	0.00532	204.12	0.00605		0.34444	0.99258	4.7381	0.34444	0.98748	3.5067
			6.25	85.3901	2930.36					2930.36	17.2498	21.0307		204.34	0.00283	204.34	0.00398		0.34722	0.99251	4.7383	0.34722	0.9873	3.5067
			6.3	88.421	3025.73					3025.73	17.0641	20.9708		204.56	0.00388	204.56	0.00249		0.35	0.99215	4.7382	0.35	0.98724	3.5068
			6.35	91.5563	3124.15					3124.15	16.8818	20.9114		204.78	0.00427	204.78	0.00539		0.35278	0.99222	4.7384	0.35278	0.98712	3.5068
			6.4	94.7602	3224.4					3224.4	16.703	20.8528		205	0.00663	205	0.00429		0.35556	0.99229	4.7388	0.35556	0.98712	3.5069
			6.45	98.051	3327.05					3327.05	16.5271	20.7945		205.22	0.00331	205.22	0.00491		0.35833	0.99229	4.739	0.35833	0.98694	3.5071
			6.5	101.409	3431.01					3431.01	16.3525	20.7342		205.43	0.0065	205.43	0.00211		0.36111	0.99201	4.7388	0.36111	0.98688	3.5071
			6.55	104.852	3537.25					3537.25	16.1808	20.6743		205.65	0.00249	205.65	0.00138		0.36389	0.99215	4.7392	0.36389	0.9867	3.5071
			6.6	108.356	3645.3					3645.3	16.0135	20.6167		205.87	0.00497	205.87	0.00439		0.36667	0.99208	4.7395	0.36667	0.98658	3.5072
			6.65	111.962	3755.88					3755.88	15.8478	20.5581		206.09	0.00706	206.09	0.00449		0.36944	0.99208	4.7397	0.36944	0.9864	3.5072
			6.7	115.661	3868.67					3868.67	15.6838	20.4982		206.31	0.00406	206.31	0.00315		0.37222	0.99187	4.7397	0.37222	0.98628	3.5072
			6.75	119.414	3983.31					3983.31	15.5251	20.4422		206.53	0.00266	206.53	0.00539		0.375	0.99187	4.7398	0.375	0.9861	3.5072
			6.8	123.206	4098.17					4098.17	15.3674	20.3844		206.75	0.00549	206.75	0.00394		0.37778	0.99159	4.7399	0.37778	0.98586	3.5072
			6.85	127.161	4217.35					4217.35	15.2105	20.3247		206.97	0.00392	206.97	0.00308		0.38056	0.99152	4.74	0.38056	0.98562	3.5072
			6.9	131.157	4337.25					4337.25	15.0565	20.2658		207.19	0.00384	207.19	0.00411		0.38333	0.99159	4.7402	0.38333	0.9858	3.5074
			6.95	135.281	4460.98					4460.98	14.906	20.2086		207.41	0.00536	207.41	0.00484		0.38611	0.99138	4.7402	0.38611	0.98598	3.5076
			7	139.465	4584.78					4584.78	14.7538	20.1462		207.63	0.00397	207.63	0.00539		0.38889	0.99123	4.7403	0.38889	0.98574	3.5076
			7.05	143.751	4712.45					4712.45	14.6082	20.0899		207.85	0.00519	207.85	0.00301		0.39167	0.99109	4.7403	0.39167	0.98562	3.5076
			7.1	148.142	4842.42					4842.42	14.4636	20.032		208.06	0.00824	208.06	0.00567		0.39444	0.99123	4.7408	0.39444	0.98538	3.5076
			7.15	152.621	4973.58					4973.58	14.3185	19.9708		208.28	0.00366	208.28	0.00363		0.39722	0.99138	4.741	0.39722	0.9855	3.5078
			7.2	157.159	5106.81					5106.81	14.1784	19.9137		208.5	0.0044	208.5	0.00349		0.4	0.99123	4.7413	0.4	0.98538	3.5078
			7.25	161.818	5242.8					5242.8	14.0394	19.8553		208.72	0.00279	208.72	0.00463		0.40278	0.99152	4.7415	0.40278	0.98538	3.5079
			7.3	166.645	5382.78					5382.78	13.9009	19.795		208.94	0.00493	208.94	0.00187		0.40556	0.99109	4.7415	0.40556	0.98532	3.5079
			7.35	171.49	5523.22					5523.22	13.7662	19.7376		209.16	0.0051	209.16	0.00546		0.40833	0.99102	4.7416	0.40833	0.98532	3.5081
			7.4	176.449	5666.32					5666.32	13.6333	19.6799		209.38	0.00371	209.38	0.00425		0.41111	0.99102	4.7419	0.41111	0.98532	3.5081
			7.45	181.522	5811.95					5811.95	13.5016	19.6216		209.6	0.00314	209.6	0.00394		0.41389	0.99088	4.7419	0.41389	0.98514	3.5082
			7.5	186.672	5958.7					5958.7	13.371	19.562		209.82	0.00436	209.82	0.00366		0.41667	0.99081	4.742	0.41667	0.98496	3.5082
			7.55	191.954	6108.84					6108.84	13.2424	19.5031		210.04	0.00493	210.04	0.00391		0.41944	0.9906	4.742	0.41944	0.98508	3.5083
			7.6	197.342	6261.37					6261.37	13.1155	19.4442		210.25	0.00375	210.25	0.00373		0.42222	0.99053	4.7422	0.42222	0.98484	3.5083
			7.65	202.732	6414.09					6414.09	12.9928	19.3889		210.47	0.00488	210.47	0.00432		0.425	0.99053	4.7422	0.425	0.98472	3.5083
			7.7	208.267	6571.09					6571.09	12.8729	19.3356		210.69	0.00506	210.69	0.00484		0.42778	0.99031	4.7423	0.42778	0.98436	3.5083
			7.75	213.993	6730.74					6730.74	12.75	19.2754		210.91	0.0048	210.91	0.00315		0.43056	0.99039	4.7426	0.43056	0.98472	3.5085
			7.8	219.823	6891.9					6891.9	12.6276	19.2135		211.13	0.00292	211.13	0.00391		0.43333	0.99031	4.7427	0.43333	0.9846	3.5086
			7.85	225.706	7054.93					7054.93	12.5092	19.1553		211.35	0.00497	211.35	0.00584		0.43611	0.99031	4.7429	0.43611	0.98448	3.5086
			7.9	231.76	7222.64					7222.64	12.3931	19.0984		211.57	0.00288	211.57	0.00335		0.43889	0.99024	4.7431	0.43889	0.98436	3.5087
			7.95	237.935	7392.78					7392.78	12.2781	19.041		211.79	0.00541	211.79	0.00404		0.44167	0.99017	4.7431	0.44167	0.98424	3.5087
			8	244.18	7565.56					7565.56	12.1672	18.9877		212.01	0.00419	212.01	0.00394		0.44444	0.99031	4.7436	0.44444	0.98418	3.5088
			8.05	250.622	7739.58					7739.58	12.0518	18.9251		212.22	0.00253	212.22	0.00591		0.44722	0.99003	4.7435	0.44722	0.98412	3.5089
			8.1	257.068	7915.02					7915.02	11.9418	18.8688		212.44	0.00467	212.44	0.00353		0.45	0.9901	4.7437	0.45	0.98406	3.5089
			8.15	263.698	8094.14					8094.14	11.832	18.8107		212.66	0.00288	212.66	0.00477		0.45278	0.99003	4.7438	0.45278	0.984	3.5089
			8.2	270.417	8273.98					8273.98	11.7224	18.7508		212.88	0.00257	212.88	0.00449		0.45556	0.9901	4.7442	0.45556	0.98352	3.5088
			8.25	277.324	8460.08					8460.08	11.6167	18.6951		213.1	0.00702	213.1	0.00308		0.45833	0.99003	4.7442	0.45833	0.9837	3.509
			8.3	284.301	8645.96					8645.96	11.5108	18.637		213.32	0.00253	213.32	0.00297		0.46111	0.98989	4.7443	0.46111	0.98376	3.5091
			8.35	291.379	8834.11					8834.11	11.4069	18.5799		213.54	0.00419	213.54	0.00349		0.46389	0.98982	4.7445	0.46389	0.9837	3.5092
			8.4	298.553	9024.74					9024.74	11.3054	18.5248		213.76	0.00515	213.76	0.00325		0.46667	0.98996	4.7446	0.46667	0.98358	3.5091
			8.45	306.19	9225.38					9225.38	11.2018	18.4643		213.98	0.00467	213.98	0.00266		0.46944	0.98996	4.7449	0.46944	0.98346	3.5092
			8.5	313.857	9426.76					9426.76	11.101	18.4065		214.19	0.00549	214.19	0.00384		0.47222	0.98996	4.7452	0.47222	0.98346	3.5093
			8.55	321.492	9627.12					9627.12	11.003	18.3513		214.41	0.00366	214.41	0.00325		0.475	0.98975	4.7451	0.475	0.98334	3.5093
			8.6	329.313	9830.82					9830.82	10.9052	18.2945		214.63	0.00366	214.63	0.00515		0.47778	0.98975	4.7453	0.47778	0.98358	3.5095
			8.65	336.97	10029.6					10029.6	10.81	18.2404		214.85	0.00235	214.85	0.00321		0.48056	0.98968	4.7454	0.48056	0.9834	3.5095
			8.7	345.053	10238.5					10238.5	10.7147	18.184		215.07	0.0058	215.07	0.00563		0.48333	0.98968	4.7456	0.48333	0.98298	3.5094
			8.75	353.305	10450.9					10450.9	10.6205	18.1278		215.29	0.00741	215.29	0.00204		0.48611	0.98968	4.7457	0.48611	0.98298	3.5095
			8.8	361.433	10660					10660	10.5292	18.0746		215.51	0.00205	215.51	0.00225		0.48889	0.98961	4.746	0.48889	0.98286	3.5096
			8.85	370.105	10879.3					10879.3	10.4348	18.0143		215.73	0.00506	215.73	0.00263		0.49167	0.98968	4.7461	0.49167	0.98286	3.5097
			8.9	378.79	11100					11100	10.3439	17.9582		215.94	0.00597	215.94	0.00221		0.49444	0.98947	4.7462	0.49444	0.9828	3.5097
			8.95	387.579	11322.9					11322.9	10.2547	17.9035		216.16	0.00597	216.16	0.00432		0.49722	0.98947	4.7464	0.49722	0.98262	3.5097
			9	396.341	11545.5					11545.5	10.1683	17.8518		216.38	0.00126	216.38	0.00384		0.5	0.9894	4.7465	0.5	0.98256	3.5098
														216.6	0.0048	216.6	0.0037		0.50278	0.9894	4.7466	0.50278	0.98244	3.5098
														216.82	0.00336	216.82	0.000656756		0.50556	0.98932	4.7468	0.50556	0.98232	3.5099
														217.04	0.00366	217.04	0.00398		0.50833	0.98925	4.7469	0.50833	0.98238	3.51
														217.26	0.00624	217.26	0.00456		0.51111	0.9894	4.7472	0.51111	0.98238	3.5101
														217.47	0.00384	217.47	0.00366		0.51389	0.98932	4.7473	0.51389	0.98214	3.5101
														217.69	0.00379	217.69	0.00456		0.51667	0.98925	4.7475	0.51667	0.98214	3.5102
														217.91	0.00475	217.91	0.00301		0.51944	0.98904	4.7474	0.51944	0.98226	3.5103
														218.13	0.0044	218.13	0.00415		0.52222	0.9889	4.7475	0.52222	0.98203	3.5103
														218.35	0.0027	218.35	0.00252		0.525	0.98904	4.7478	0.525	0.98209	3.5104
														218.57	0.00153	218.57	0.00384		0.52778	0.98904	4.748	0.52778	0.98191	3.5104
														218.79	0.00506	218.79	0.00463		0.53056	0.98876	4.748	0.53056	0.98185	3.5106
														219	0.00619	219	0.00529		0.53333	0.9889	4.7481	0.53333	0.98179	3.5106
														219.22	0.00484	219.22	0.00477		0.53611	0.98876	4.7482	0.53611	0.98179	3.5107
														219.44	0.00432	219.44	0.00245		0.53889	0.98869	4.7483	0.53889	0.98167	3.5107
														219.66	0.00462	219.66	0.00508		0.54167	0.98862	4.7485	0.54167	0.98155	3.5108
														219.88	0.0058	219.88	0.00304		0.54444	0.98841	4.7485	0.54444	0.98143	3.5108
														220.1	0.00406	220.1	0.00453		0.54722	0.98826	4.7484	0.54722	0.98155	3.511
														220.32	0.00419	220.32	0.0036		0.55	0.98834	4.7486	0.55	0.98155	3.5111
														220.53	0.00292	220.53	0.00398		0.55278	0.98834	4.7489	0.55278	0.98167	3.5112
														220.75	0.00523	220.75	0.00353		0.55556	0.98848	4.7493	0.55556	0.98143	3.5112
														220.97	0.00589	220.97	0.00446		0.55833	0.98862	4.7495	0.55833	0.98119	3.5111
														221.19	0.00645	221.19	0.00315		0.56111	0.98862	4.7497	0.56111	0.98107	3.5111
														221.41	0.00576	221.41	0.00505		0.56389	0.98848	4.7496	0.56389	0.98083	3.5112
														221.63	0.00349	221.63	0.0028		0.56667	0.98819	4.7497	0.56667	0.98083	3.5112
														221.84	0.00741	221.84	0.00487		0.56944	0.98826	4.7498	0.56944	0.98089	3.5113
														222.06	0.00283	222.06	0.0065		0.57222	0.98812	4.7499	0.57222	0.98083	3.5113
														222.28	0.00414	222.28	0.00411		0.575	0.98812	4.7501	0.575	0.98059	3.5113
														222.5	0.00353	222.5	0.00384		0.57778	0.98826	4.7503	0.57778	0.98065	3.5114
														222.72	0.00545	222.72	0.00218		0.58056	0.98812	4.7503	0.58056	0.98059	3.5115
														222.94	0.00536	222.94	0.00411		0.58333	0.98777	4.7503	0.58333	0.98041	3.5115
														223.15	0.00432	223.15	0.00429		0.58611	0.98791	4.7505	0.58611	0.98023	3.5115
														223.37	0.00445	223.37	0.00408		0.58889	0.98784	4.7506	0.58889	0.98029	3.5115
														223.59	0.00414	223.59	0.00235		0.59167	0.98791	4.7509	0.59167	0.98023	3.5116
														223.81	0.00781	223.81	0.00736		0.59444	0.98798	4.751	0.59444	0.98005	3.5116
														224.03	0.00549	224.03	0.00321		0.59722	0.98798	4.7513	0.59722	0.97999	3.5117
														224.25	0.00379	224.25	0.00398		0.6	0.98812	4.7514	0.6	0.97999	3.5117
														224.46	0.00532	224.46	0.00394		0.60278	0.98805	4.7517	0.60278	0.97963	3.5117
														224.68	0.00344	224.68	0.00297		0.60556	0.98798	4.7518	0.60556	0.97987	3.5118
														224.9	0.00497	224.9	0.0029		0.60833	0.98784	4.7518	0.60833	0.97975	3.5118
														225.12	0.00375	225.12	0.00325		0.61111	0.9877	4.7518	0.61111	0.97933	3.5117
														225.34	0.00262	225.34	0.00432		0.61389	0.98784	4.752	0.61389	0.97945	3.5118
														225.55	0.00536	225.55	0.00626		0.61667	0.98791	4.7523	0.61667	0.97915	3.5118
														225.77	0.00475	225.77	0.00315		0.61944	0.98777	4.7523	0.61944	0.97915	3.5119
														225.99	0.0044	225.99	0.00194		0.62222	0.98763	4.7524	0.62222	0.97897	3.5119
														226.21	0.00523	226.21	0.00377		0.625	0.9877	4.7526	0.625	0.97903	3.5119
														226.43	0.00257	226.43	0.0037		0.62778	0.98763	4.7526	0.62778	0.97915	3.5121
														226.65	0.00353	226.65	0.00436		0.63056	0.98749	4.7527	0.63056	0.97909	3.5121
														226.86	0.00453	226.86	0.00577		0.63333	0.98742	4.7528	0.63333	0.97891	3.5121
														227.08	0.00602	227.08	0.00332		0.63611	0.98763	4.7531	0.63611	0.97897	3.5123
														227.3	0.000915727	227.3	0.00353		0.63889	0.98756	4.7532	0.63889	0.97879	3.5122
														227.52	0.00467	227.52	0.00436		0.64167	0.98756	4.7534	0.64167	0.97879	3.5124
														227.74	0.00366	227.74	0.00384		0.64444	0.98749	4.7535	0.64444	0.97885	3.5125
														227.95	0.00366	227.95	0.00581		0.64722	0.98749	4.7537	0.64722	0.97897	3.5127
														228.17	0.00358	228.17	0.00242		0.65	0.98756	4.7538	0.65	0.97873	3.5126
														228.39	0.00571	228.39	0.00277		0.65278	0.98763	4.7541	0.65278	0.97861	3.5126
														228.61	0.00558	228.61	0.00525		0.65556	0.98756	4.7541	0.65556	0.97843	3.5126
														228.83	0.00698	228.83	0.00225		0.65833	0.98749	4.7542	0.65833	0.97849	3.5127
														229.04	0.00624	229.04	0.0074		0.66111	0.98742	4.7543	0.66111	0.97825	3.5127
														229.26	0.00262	229.26	0.00349		0.66389	0.98713	4.7542	0.66389	0.97783	3.5126
														229.48	0.00632	229.48	0.0027		0.66667	0.98706	4.7543	0.66667	0.97789	3.5127
														229.7	0.00449	229.7	0.00615		0.66944	0.9872	4.7545	0.66944	0.97789	3.5128
														229.92	0.00602	229.92	0.00245		0.67222	0.98713	4.7545	0.67222	0.97777	3.5128
														230.13	0.00358	230.13	0.00387		0.675	0.98713	4.7547	0.675	0.97789	3.513
														230.35	0.00375	230.35	0.00422		0.67778	0.98699	4.7548	0.67778	0.97777	3.513
														230.57	0.00523	230.57	0.00491		0.68056	0.98706	4.7551	0.68056	0.97759	3.513
														230.79	0.00493	230.79	0.00563		0.68333	0.98678	4.755	0.68333	0.97771	3.5132
														231	0.00506	231	0.00449		0.68611	0.98685	4.7551	0.68611	0.97759	3.5131
														231.22	0.0044	231.22	0.00187		0.68889	0.98685	4.7552	0.68889	0.97735	3.5131
														231.44	0.00462	231.44	0.00373		0.69167	0.98671	4.7553	0.69167	0.97741	3.5132
														231.66	0.0024	231.66	0.00335		0.69444	0.98657	4.7553	0.69444	0.97741	3.5133
														231.88	0.00432	231.88	0.00553		0.69722	0.98678	4.7556	0.69722	0.97717	3.5132
														232.09	0.00549	232.09	0.00494		0.7	0.98664	4.7556	0.7	0.97723	3.5134
														232.31	0.00375	232.31	0.00256		0.70278	0.98657	4.7558	0.70278	0.97699	3.5134
														232.53	0.00384	232.53	0.00214		0.70556	0.98643	4.7557	0.70556	0.97699	3.5135
														232.75	0.00445	232.75	0.00422		0.70833	0.9865	4.756	0.70833	0.97693	3.5135
														232.97	0.00419	232.97	0.00245		0.71111	0.98636	4.756	0.71111	0.97687	3.5135
														233.18	0.00484	233.18	0.00242		0.71389	0.98643	4.7562	0.71389	0.97681	3.5136
														233.4	0.00305	233.4	0.00328		0.71667	0.98636	4.7563	0.71667	0.97669	3.5136
														233.62	0.00331	233.62	0.00373		0.71944	0.98614	4.7564	0.71944	0.97681	3.5137
														233.84	0.00558	233.84	0.0036		0.72222	0.98628	4.7564	0.72222	0.97693	3.5139
														234.05	0.00462	234.05	0.00207		0.725	0.98636	4.7567	0.725	0.97681	3.5139
														234.27	0.0051	234.27	0.00245		0.72778	0.98643	4.7569	0.72778	0.97657	3.5139
														234.49	0.00462	234.49	0.0027		0.73056	0.98636	4.7571	0.73056	0.97621	3.5137
														234.71	0.00275	234.71	0.00304		0.73333	0.98621	4.7571	0.73333	0.97609	3.5138
														234.92	0.00375	234.92	0.00418		0.73611	0.98621	4.7573	0.73611	0.97591	3.5138
														235.14	0.00484	235.14	0.00391		0.73889	0.98628	4.7575	0.73889	0.97579	3.5138
														235.36	0.00471	235.36	0.00346		0.74167	0.98621	4.7576	0.74167	0.97585	3.5139
														235.58	0.00584	235.58	0.00449		0.74444	0.98614	4.7576	0.74444	0.97579	3.514
														235.8	0.00462	235.8	0.00328		0.74722	0.98621	4.7579	0.74722	0.97585	3.5141
														236.01	0.0058	236.01	0.00456		0.75	0.98593	4.7577	0.75	0.97585	3.5141
														236.23	0.00493	236.23	0.0064		0.75278	0.98586	4.7577	0.75278	0.97579	3.5142
														236.45	0.00423	236.45	0.00446		0.75556	0.98593	4.758	0.75556	0.97603	3.5144
														236.67	0.00536	236.67	0.00525		0.75833	0.98579	4.7582	0.75833	0.97573	3.5143
														236.88	0.00336	236.88	0.0046		0.76111	0.98572	4.7581	0.76111	0.97543	3.5143
														237.1	0.00702	237.1	0.00432		0.76389	0.98565	4.7583	0.76389	0.97537	3.5143
														237.32	0.00549	237.32	0.00411		0.76667	0.98558	4.7583	0.76667	0.97525	3.5143
														237.54	0.0051	237.54	0.00425		0.76944	0.98579	4.7586	0.76944	0.97513	3.5143
														237.75	0.00475	237.75	0.0036		0.77222	0.98579	4.7588	0.77222	0.97525	3.5145
														237.97	0.0017	237.97	0.00474		0.775	0.98565	4.7588	0.775	0.97525	3.5146
														238.19	0.00423	238.19	0.00411		0.77778	0.98572	4.759	0.77778	0.97501	3.5145
														238.41	0.00462	238.41	0.00304		0.78056	0.98551	4.7589	0.78056	0.97507	3.5146
														238.62	0.0058	238.62	0.0038		0.78333	0.98537	4.759	0.78333	0.97501	3.5146
														238.84	0.00685	238.84	0.00432		0.78611	0.9853	4.759	0.78611	0.97496	3.5147
														239.06	0.00314	239.06	0.00439		0.78889	0.9853	4.7592	0.78889	0.97501	3.5148
														239.28	0.00528	239.28	0.00501		0.79167	0.98558	4.7596	0.79167	0.97496	3.5149
														239.49	0.00362	239.49	0.00411		0.79444	0.98558	4.7596	0.79444	0.97478	3.5149
														239.71	0.00597	239.71	0.00391		0.79722	0.98537	4.7596	0.79722	0.97466	3.5148
														239.93	0.00379	239.93	0.0047		0.8	0.98537	4.7597	0.8	0.97442	3.5148
														240.15	0.00397	240.15	0.00584		0.80278	0.98537	4.7599	0.80278	0.97448	3.515
														240.36	0.0041	240.36	0.00391		0.80556	0.98537	4.76	0.80556	0.97436	3.5149
														240.58	0.0048	240.58	0.00415		0.80833	0.98522	4.7601	0.80833	0.97406	3.5149
														240.8	0.00571	240.8	0.00456		0.81111	0.98508	4.76	0.81111	0.97394	3.5149
														241.01	0.00327	241.01	0.00432		0.81389	0.98501	4.76	0.81389	0.97394	3.515
														241.23	0.00576	241.23	0.00446		0.81667	0.98494	4.7603	0.81667	0.97394	3.5151
														241.45	0.00532	241.45	0.00463		0.81944	0.98487	4.7603	0.81944	0.97388	3.5151
														241.67	0.0048	241.67	0.00349		0.82222	0.98487	4.7605	0.82222	0.97382	3.5151
														241.88	0.00471	241.88	0.00287		0.825	0.9848	4.7606	0.825	0.97364	3.5151
														242.1	0.00388	242.1	0.00373		0.82778	0.98473	4.7607	0.82778	0.97364	3.5153
														242.32	0.00545	242.32	0.00404		0.83056	0.98473	4.7609	0.83056	0.97352	3.5153
														242.54	0.00279	242.54	0.00401		0.83333	0.98487	4.761	0.83333	0.97358	3.5154
														242.75	0.00471	242.75	0.00353		0.83611	0.9848	4.761	0.83611	0.97358	3.5154
														242.97	0.00323	242.97	0.00287		0.83889	0.98466	4.7611	0.83889	0.97334	3.5154
														243.19	0.00584	243.19	0.00505		0.84167	0.98466	4.7612	0.84167	0.97358	3.5156
														243.4	0.00301	243.4	0.00346		0.84444	0.9848	4.7616	0.84444	0.97328	3.5155
														243.62	0.00301	243.62	0.00266		0.84722	0.98452	4.7613	0.84722	0.97328	3.5156
														243.84	0.00645	243.84	0.00325		0.85	0.98459	4.7615	0.85	0.97328	3.5158
														244.06	0.00562	244.06	0.00266		0.85278	0.98438	4.7615	0.85278	0.97328	3.5159
														244.27	0.00449	244.27	0.00671		0.85556	0.98445	4.7616	0.85556	0.97316	3.5159
														244.49	0.00388	244.49	0.00228		0.85833	0.98423	4.7617	0.85833	0.97334	3.516
														244.71	0.00562	244.71	0.00411		0.86111	0.98438	4.762	0.86111	0.9731	3.516
														244.92	0.00515	244.92	0.00245		0.86389	0.98438	4.7621	0.86389	0.97298	3.516
														245.14	0.0024	245.14	0.00456		0.86667	0.98423	4.7621	0.86667	0.97274	3.516
														245.36	0.00427	245.36	0.0047		0.86944	0.98409	4.7621	0.86944	0.97256	3.5159
														245.58	0.00619	245.58	0.00183		0.87222	0.98409	4.7623	0.87222	0.9722	3.5158
														245.79	0.00445	245.79	0.00387		0.875	0.98416	4.7624	0.875	0.9725	3.5161
														246.01	0.00358	246.01	0.00439		0.87778	0.98409	4.7624	0.87778	0.97226	3.516
														246.23	0.00292	246.23	0.00449		0.88056	0.98416	4.7627	0.88056	0.9722	3.516
														246.44	0.0044	246.44	0.00442		0.88333	0.98409	4.7628	0.88333	0.9719	3.516
														246.66	0.00536	246.66	0.00429		0.88611	0.98409	4.7628	0.88611	0.97214	3.5162
														246.88	0.00558	246.88	0.00366		0.88889	0.98388	4.7628	0.88889	0.97202	3.5162
														247.1	0.00305	247.1	0.00277		0.89167	0.98402	4.7631	0.89167	0.97172	3.5161
														247.31	0.00183	247.31	0.00494		0.89444	0.98395	4.7633	0.89444	0.97166	3.5162
														247.53	0.00327	247.53	0.00474		0.89722	0.98402	4.7633	0.89722	0.9716	3.5162
														247.75	0.00244	247.75	0.00332		0.9	0.98388	4.7633	0.9	0.97154	3.5162
														247.96	0.00584	247.96	0.0019		0.90278	0.98367	4.7632	0.90278	0.97148	3.5163
														248.18	0.00205	248.18	0.00332		0.90556	0.98374	4.7635	0.90556	0.97148	3.5164
														248.4	0.0068	248.4	0.00567		0.90833	0.98381	4.7637	0.90833	0.97142	3.5164
														248.61	0.00388	248.61	0.00536		0.91111	0.98374	4.7638	0.91111	0.97136	3.5164
														248.83	0.00419	248.83	0.00408		0.91389	0.98381	4.7641	0.91389	0.9713	3.5165
														249.05	0.00401	249.05	0.00349		0.91667	0.98353	4.7639	0.91667	0.97124	3.5166
														249.26	0.00576	249.26	0.00598		0.91944	0.98346	4.7639	0.91944	0.97124	3.5166
														249.48	0.00458	249.48	0.00332		0.92222	0.98353	4.7642	0.92222	0.97142	3.5167
														249.7	0.00414	249.7	0.00384		0.925	0.98346	4.7641	0.925	0.97148	3.5168
														249.92	0.0048	249.92	0.00394		0.92778	0.98332	4.7642	0.92778	0.97124	3.5168
														250.13	0.00576	250.13	0.00546		0.93056	0.98324	4.7642	0.93056	0.97106	3.5168
														250.35	0.00462	250.35	0.00232		0.93333	0.98339	4.7646	0.93333	0.971	3.5168
														250.57	0.00506	250.57	0.00277		0.93611	0.98339	4.7647	0.93611	0.97082	3.5168
														250.78	0.00567	250.78	0.00394		0.93889	0.98339	4.7648	0.93889	0.97076	3.5168
														251	0.0048	251	0.00456		0.94167	0.98339	4.7648	0.94167	0.97094	3.517
														251.22	0.00781	251.22	0.00411		0.94444	0.98339	4.7651	0.94444	0.9707	3.517
														251.43	0.00501	251.43	0.00557		0.94722	0.98317	4.765	0.94722	0.97058	3.517
														251.65	0.00288	251.65	0.00245		0.95	0.98324	4.7652	0.95	0.97046	3.517
														251.87	0.00266	251.87	0.00446		0.95278	0.98339	4.7655	0.95278	0.97058	3.5171
														252.08	0.00266	252.08	0.00377		0.95556	0.98332	4.7654	0.95556	0.97034	3.5171
														252.3	0.00737	252.3	0.00373		0.95833	0.98332	4.7657	0.95833	0.97034	3.5171
														252.52	0.00318	252.52	0.00315		0.96111	0.98317	4.7656	0.96111	0.97028	3.5172
														252.73	0.00671	252.73	0.00525		0.96389	0.9831	4.7658	0.96389	0.9701	3.5172
														252.95	0.00318	252.95	0.00418		0.96667	0.98289	4.7656	0.96667	0.97028	3.5173
														253.17	0.00174	253.17	0.00325		0.96944	0.98289	4.7657	0.96944	0.97022	3.5173
														253.38	0.00637	253.38	0.00598		0.97222	0.98282	4.7658	0.97222	0.97022	3.5174
														253.6	0.00528	253.6	0.00259		0.975	0.98282	4.766	0.975	0.97004	3.5174
														253.82	0.00366	253.82	0.00315		0.97778	0.98268	4.7658	0.97778	0.9701	3.5175
														254.03	0.00545	254.03	0.00339		0.98056	0.98282	4.7662	0.98056	0.97016	3.5176
														254.25	0.00222	254.25	0.00394		0.98333	0.98268	4.7662	0.98333	0.9701	3.5176
														254.47	0.00519	254.47	0.00349		0.98611	0.98275	4.7665	0.98611	0.9701	3.5177
														254.68	0.00288	254.68	0.00456		0.98889	0.98268	4.7665	0.98889	0.96998	3.5177
														254.9	0.00506	254.9	0.00321		0.99167	0.98275	4.7667	0.99167	0.9698	3.5177
														255.12	0.00654	255.12	0.00325		0.99444	0.98282	4.7668	0.99444	0.9698	3.5178
														255.33	0.00384	255.33	0.00436		0.99722	0.98289	4.7671	0.99722	0.96986	3.5179
														255.55	0.00593	255.55	0.00601		1	0.98296	4.7672	1	0.96974	3.5178
														255.77	0.00602	255.77	0.00463		1.00278	0.98282	4.7672	1.00278	0.96968	3.5179
														255.98	0.00536	255.98	0.00408		1.00556	0.98254	4.767	1.00556	0.96956	3.5179
														256.2	0.0048	256.2	0.00436		1.00833	0.98268	4.7674	1.00833	0.96956	3.518
														256.42	0.0031	256.42	0.00467		1.01111	0.98254	4.7673	1.01111	0.96944	3.518
														256.63	0.00414	256.63	0.00121		1.01389	0.98254	4.7673	1.01389	0.96932	3.5181
														256.85	0.00244	256.85	0.00456		1.01667	0.98261	4.7676	1.01667	0.96926	3.5181
														257.07	0.00462	257.07	0.0047		1.01944	0.98261	4.7678	1.01944	0.96932	3.5182
														257.28	0.00567	257.28	0.00429		1.02222	0.98268	4.768	1.02222	0.96908	3.5181
														257.5	0.0041	257.5	0.00297		1.025	0.98282	4.7682	1.025	0.96902	3.5182
														257.71	0.00515	257.71	0.00332		1.02778	0.98261	4.7681	1.02778	0.9689	3.5182
														257.93	0.00619	257.93	0.00491		1.03056	0.98247	4.7682	1.03056	0.9689	3.5183
														258.15	0.00292	258.15	0.00522		1.03333	0.9824	4.7683	1.03333	0.96884	3.5184
														258.36	0.00484	258.36	0.00342		1.03611	0.98254	4.7685	1.03611	0.96878	3.5184
														258.58	0.00358	258.58	0.00512		1.03889	0.9824	4.7685	1.03889	0.96884	3.5185
														258.8	0.00436	258.8	0.00411		1.04167	0.98254	4.7687	1.04167	0.96878	3.5185
														259.01	0.00401	259.01	0.00263		1.04444	0.98247	4.7688	1.04444	0.96878	3.5186
														259.23	0.00467	259.23	0.00463		1.04722	0.98261	4.769	1.04722	0.96866	3.5186
														259.45	0.00619	259.45	0.00463		1.05	0.9824	4.7689	1.05	0.9686	3.5187
														259.66	0.00362	259.66	0.00501		1.05278	0.98247	4.7693	1.05278	0.96872	3.5188
														259.88	0.00506	259.88	0.00484		1.05556	0.98261	4.7694	1.05556	0.96854	3.5188
														260.09	0.00698	260.09	0.00287		1.05833	0.98247	4.7693	1.05833	0.96848	3.5188
														260.31	0.00192	260.31	0.00235		1.06111	0.9824	4.7695	1.06111	0.9683	3.5189
														260.53	0.00506	260.53	0.00349		1.06389	0.98204	4.7693	1.06389	0.96818	3.5189
														260.74	0.00436	260.74	0.00446		1.06667	0.9819	4.7692	1.06667	0.96824	3.519
														260.96	0.00392	260.96	0.0036		1.06944	0.98197	4.7695	1.06944	0.96824	3.519
														261.18	0.00445	261.18	0.00176		1.07222	0.98233	4.7698	1.07222	0.96806	3.519
														261.39	0.00471	261.39	0.00401		1.075	0.98211	4.7699	1.075	0.96818	3.5191
														261.61	0.00549	261.61	0.00346		1.07778	0.98197	4.7698	1.07778	0.96818	3.5192
														261.82	0.00401	261.82	0.001		1.08056	0.98176	4.7696	1.08056	0.96806	3.5192
														262.04	0.00366	262.04	0.00574		1.08333	0.98176	4.7698	1.08333	0.96812	3.5193
														262.26	0.00471	262.26	0.00346		1.08611	0.98183	4.77	1.08611	0.96806	3.5193
														262.47	0.00462	262.47	0.00512		1.08889	0.98176	4.77	1.08889	0.968	3.5193
														262.69	0.0065	262.69	0.00294		1.09167	0.98155	4.7699	1.09167	0.96794	3.5194
														262.91	0.0031	262.91	0.00328		1.09444	0.98176	4.7704	1.09444	0.96777	3.5193
														263.12	0.00589	263.12	0.00425		1.09722	0.98155	4.7703	1.09722	0.96765	3.5193
														263.34	0.00571	263.34	0.00439		1.1	0.98162	4.7704	1.1	0.96765	3.5194
														263.55	0.00401	263.55	0.00629		1.10278	0.98169	4.7706	1.10278	0.96759	3.5195
														263.77	0.00519	263.77	0.00477		1.10556	0.98162	4.7707	1.10556	0.96759	3.5196
														263.99	0.00279	263.99	0.00411		1.10833	0.98169	4.7709	1.10833	0.96747	3.5195
														264.2	0.00209	264.2	0.00373		1.11111	0.98155	4.7708	1.11111	0.96729	3.5195
														264.42	0.00157	264.42	0.00315		1.11389	0.98148	4.7708	1.11389	0.96717	3.5195
														264.63	0.00327	264.63	0.00232		1.11667	0.98141	4.771	1.11667	0.96729	3.5196
														264.85	0.00427	264.85	0.00563		1.11944	0.98134	4.771	1.11944	0.96741	3.5198
														265.07	0.00397	265.07	0.00239		1.12222	0.98134	4.7711	1.12222	0.96729	3.5198
														265.28	0.00283	265.28	0.00183		1.125	0.98148	4.7713	1.125	0.96723	3.5198
														265.5	0.00401	265.5	0.00557		1.12778	0.98134	4.7713	1.12778	0.96717	3.5199
														265.71	0.00554	265.71	0.00318		1.13056	0.98105	4.7712	1.13056	0.96735	3.52
														265.93	0.00576	265.93	0.00636		1.13333	0.98127	4.7716	1.13333	0.96723	3.52
														266.15	0.00423	266.15	0.00377		1.13611	0.98134	4.7718	1.13611	0.96693	3.5199
														266.36	0.0044	266.36	0.00363		1.13889	0.98112	4.7717	1.13889	0.96699	3.52
														266.58	0.00515	266.58	0.00529		1.14167	0.98098	4.7715	1.14167	0.96717	3.5202
														266.79	0.00589	266.79	0.00494		1.14444	0.98112	4.7719	1.14444	0.96705	3.5202
														267.01	0.00589	267.01	0.00498		1.14722	0.98112	4.7719	1.14722	0.96681	3.5201
														267.23	0.00174	267.23	0.00321		1.15	0.98077	4.7718	1.15	0.96675	3.5202
														267.44	0.00436	267.44	0.00176		1.15278	0.98098	4.7721	1.15278	0.96675	3.5203
														267.66	0.00772	267.66	0.00474		1.15556	0.98105	4.7723	1.15556	0.96663	3.5203
														267.87	0.00249	267.87	0.00294		1.15833	0.98105	4.7723	1.15833	0.96669	3.5204
														268.09	0.00458	268.09	0.00353		1.16111	0.98105	4.7725	1.16111	0.96675	3.5205
														268.3	0.00562	268.3	0.00449		1.16389	0.98098	4.7726	1.16389	0.96675	3.5205
														268.52	0.00397	268.52	0.00588		1.16667	0.98084	4.7726	1.16667	0.96651	3.5205
														268.74	0.00327	268.74	0.00283		1.16944	0.98091	4.7727	1.16944	0.96645	3.5205
														268.95	0.00366	268.95	0.00446		1.17222	0.98091	4.7729	1.17222	0.96639	3.5205
														269.17	0.00153	269.17	0.00536		1.175	0.98098	4.773	1.175	0.96633	3.5205
														269.38	0.0061	269.38	0.00259		1.17778	0.98098	4.7732	1.17778	0.96633	3.5206
														269.6	0.00257	269.6	0.00477		1.18056	0.98098	4.7733	1.18056	0.96639	3.5207
														269.82	0.00453	269.82	0.00273		1.18333	0.98091	4.7733	1.18333	0.96645	3.5208
														270.03	0.00475	270.03	0.00463		1.18611	0.9807	4.7731	1.18611	0.96621	3.5207
														270.25	0.0058	270.25	0.00256		1.18889	0.98056	4.7731	1.18889	0.96603	3.5207
														270.46	0.00371	270.46	0.00425		1.19167	0.9807	4.7735	1.19167	0.96609	3.5208
														270.68	0.00458	270.68	0.00363		1.19444	0.98056	4.7733	1.19444	0.96591	3.5208
														270.89	0.00388	270.89	0.00439		1.19722	0.98077	4.7737	1.19722	0.96591	3.5208
														271.11	0.00349	271.11	0.00567		1.2	0.9807	4.7738	1.2	0.96591	3.5209
														271.33	0.00558	271.33	0.00197		1.20278	0.98056	4.7738	1.20278	0.96591	3.521
														271.54	0.00423	271.54	0.00519		1.20556	0.98056	4.7739	1.20556	0.96585	3.521
														271.76	0.00576	271.76	0.00259		1.20833	0.9807	4.7741	1.20833	0.96585	3.5211
														271.97	0.00667	271.97	0.00446		1.21111	0.98056	4.7741	1.21111	0.96585	3.5211
														272.19	0.00554	272.19	0.00453		1.21389	0.98063	4.7744	1.21389	0.96573	3.5211
														272.4	0.00366	272.4	0.0036		1.21667	0.98042	4.7742	1.21667	0.96555	3.5211
														272.62	0.00423	272.62	0.00287		1.21944	0.98035	4.7743	1.21944	0.96537	3.5211
														272.83	0.00475	272.83	0.00398		1.22222	0.98056	4.7745	1.22222	0.96567	3.5213
														273.05	0.00375	273.05	0.00519		1.225	0.98042	4.7745	1.225	0.96573	3.5213
														273.27	0.00497	273.27	0.0038		1.22778	0.98049	4.7746	1.22778	0.96567	3.5214
														273.48	0.00576	273.48	0.0047		1.23056	0.98028	4.7747	1.23056	0.96561	3.5214
														273.7	0.00283	273.7	0.00339		1.23333	0.98013	4.7744	1.23333	0.96549	3.5214
														273.91	0.00536	273.91	0.00273		1.23611	0.98021	4.7748	1.23611	0.96519	3.5214
														274.13	0.00501	274.13	0.00321		1.23889	0.97999	4.7748	1.23889	0.96525	3.5214
														274.34	0.00414	274.34	0.00474		1.24167	0.98013	4.7749	1.24167	0.96519	3.5214
														274.56	0.00619	274.56	0.00401		1.24444	0.98006	4.7749	1.24444	0.96513	3.5215
														274.77	0.00453	274.77	0.00394		1.24722	0.98006	4.775	1.24722	0.96495	3.5215
														274.99	0.00392	274.99	0.00304		1.25	0.98006	4.7753	1.25	0.96513	3.5216
														275.21	0.00562	275.21	0.00422		1.25278	0.97999	4.7752	1.25278	0.96495	3.5216
														275.42	0.00493	275.42	0.00391		1.25556	0.98006	4.7753	1.25556	0.96519	3.5217
														275.64	0.00523	275.64	0.00557		1.25833	0.97999	4.7755	1.25833	0.96501	3.5217
														275.85	0.00362	275.85	0.00228		1.26111	0.98013	4.7756	1.26111	0.96489	3.5217
														276.07	0.0041	276.07	0.00294		1.26389	0.98006	4.7757	1.26389	0.96465	3.5216
														276.28	0.0058	276.28	0.00477		1.26667	0.97999	4.7758	1.26667	0.96447	3.5216
														276.5	0.00388	276.5	0.00321		1.26944	0.98006	4.7759	1.26944	0.96447	3.5217
														276.71	0.00615	276.71	0.00515		1.27222	0.97985	4.7758	1.27222	0.96447	3.5217
														276.93	0.00135	276.93	0.00449		1.275	0.97971	4.7758	1.275	0.96435	3.5218
														277.14	0.0041	277.14	0.00418		1.27778	0.97964	4.7759	1.27778	0.96453	3.5219
														277.36	0.00436	277.36	0.00353		1.28056	0.97957	4.7759	1.28056	0.96429	3.5218
														277.57	0.00375	277.57	0.00411		1.28333	0.97964	4.7761	1.28333	0.96435	3.5219
														277.79	0.00462	277.79	0.00214		1.28611	0.97957	4.7761	1.28611	0.96423	3.5219
														278.01	0.0031	278.01	0.0055		1.28889	0.97943	4.7761	1.28889	0.96405	3.5219
														278.22	0.00571	278.22	0.00418		1.29167	0.97957	4.7764	1.29167	0.96435	3.5221
														278.44	0.00523	278.44	0.00349		1.29444	0.97943	4.7763	1.29444	0.96441	3.5222
														278.65	0.00506	278.65	0.00487		1.29722	0.97971	4.7768	1.29722	0.96423	3.5222
														278.87	0.00314	278.87	0.00487		1.3	0.97957	4.7768	1.3	0.96399	3.522
														279.08	0.00506	279.08	0.0047		1.30278	0.97957	4.7769	1.30278	0.96375	3.522
														279.3	0.00323	279.3	0.00487		1.30556	0.97957	4.7769	1.30556	0.96393	3.5222
														279.51	0.00401	279.51	0.00411		1.30833	0.9795	4.7769	1.30833	0.96363	3.5221
														279.73	0.00362	279.73	0.00415		1.31111	0.97971	4.7772	1.31111	0.96381	3.5222
														279.94	0.00397	279.94	0.00342		1.31389	0.97971	4.7773	1.31389	0.96363	3.5222
														280.16	0.00397	280.16	0.00522		1.31667	0.97978	4.7775	1.31667	0.96327	3.5221
														280.37	0.00458	280.37	0.00487		1.31944	0.97957	4.7773	1.31944	0.96327	3.5221
														280.59	0.00371	280.59	0.00446		1.32222	0.97929	4.7773	1.32222	0.96345	3.5223
														280.8	0.0051	280.8	0.00601		1.325	0.97929	4.7774	1.325	0.96339	3.5223
														281.02	0.00589	281.02	0.0057		1.32778	0.97922	4.7775	1.32778	0.96345	3.5223
														281.23	0.00528	281.23	0.00318		1.33056	0.97929	4.7776	1.33056	0.96345	3.5224
														281.45	0.00305	281.45	0.00456		1.33333	0.97929	4.7777	1.33333	0.96333	3.5224
														281.66	0.00528	281.66	0.00308		1.33611	0.97907	4.7776	1.33611	0.96327	3.5225
														281.88	0.00453	281.88	0.00263		1.33889	0.979	4.7778	1.33889	0.96339	3.5227
														282.09	0.00327	282.09	0.00442		1.34167	0.97914	4.778	1.34167	0.96297	3.5225
														282.31	0.0041	282.31	0.00439		1.34444	0.97929	4.7782	1.34444	0.96309	3.5226
														282.52	0.00698	282.52	0.00508		1.34722	0.97929	4.7783	1.34722	0.96297	3.5226
														282.74	0.00288	282.74	0.00311		1.35	0.97914	4.7783	1.35	0.96303	3.5227
														282.95	0.00275	282.95	0.00487		1.35278	0.979	4.7782	1.35278	0.96309	3.5228
														283.17	0.00493	283.17	0.0056		1.35556	0.979	4.7784	1.35556	0.96309	3.5228
														283.38	0.00397	283.38	0.00266		1.35833	0.979	4.7784	1.35833	0.96285	3.5228
														283.6	0.00366	283.6	0.0028		1.36111	0.97879	4.7784	1.36111	0.96261	3.5227
														283.81	0.00362	283.81	0.00311		1.36389	0.97893	4.7785	1.36389	0.96267	3.5228
														284.03	0.00571	284.03	0.0037		1.36667	0.97893	4.7786	1.36667	0.96291	3.5229
														284.24	0.00397	284.24	0.00429		1.36944	0.979	4.7788	1.36944	0.96267	3.5229
														284.46	0.00401	284.46	0.00218		1.37222	0.979	4.779	1.37222	0.96291	3.5231
														284.67	0.00493	284.67	0.00335		1.375	0.97893	4.779	1.375	0.96285	3.5231
														284.89	0.00493	284.89	0.00301		1.37778	0.979	4.7793	1.37778	0.96291	3.5232
														285.1	0.00358	285.1	0.00543		1.38056	0.979	4.7793	1.38056	0.96273	3.5232
														285.32	0.00584	285.32	0.00484		1.38333	0.979	4.7795	1.38333	0.96255	3.5232
														285.53	0.00523	285.53	0.00505		1.38611	0.97879	4.7794	1.38611	0.96249	3.5231
														285.75	0.00371	285.75	0.00467		1.38889	0.97872	4.7794	1.38889	0.96249	3.5232
														285.96	0.00615	285.96	0.00204		1.39167	0.97872	4.7794	1.39167	0.96219	3.5231
														286.18	0.00192	286.18	0.00228		1.39444	0.97872	4.7795	1.39444	0.96213	3.5231
														286.39	0.00571	286.39	0.00536		1.39722	0.97844	4.7794	1.39722	0.96219	3.5233
														286.61	0.00536	286.61	0.00342		1.4	0.97844	4.7796	1.4	0.96219	3.5233
														286.82	0.0031	286.82	0.00294		1.40278	0.97872	4.78	1.40278	0.96213	3.5234
														287.04	0.00471	287.04	0.00398		1.40556	0.97858	4.7798	1.40556	0.96213	3.5234
														287.25	0.00554	287.25	0.00401		1.40833	0.9783	4.7797	1.40833	0.96225	3.5235
														287.47	0.00362	287.47	0.00588		1.41111	0.97844	4.7799	1.41111	0.96219	3.5235
														287.68	0.00711	287.68	0.00318		1.41389	0.97851	4.7801	1.41389	0.96219	3.5236
														287.9	0.00549	287.9	0.00346		1.41667	0.97844	4.7803	1.41667	0.96213	3.5236
														288.11	0.00205	288.11	0.00349		1.41944	0.97872	4.7806	1.41944	0.96207	3.5236
														288.33	0.00528	288.33	0.00194		1.42222	0.97865	4.7807	1.42222	0.96189	3.5236
														288.54	0.00419	288.54	0.00245		1.425	0.97844	4.7807	1.425	0.96183	3.5236
														288.75	0.00227	288.75	0.00429		1.42778	0.9783	4.7804	1.42778	0.96171	3.5236
														288.97	0.00693	288.97	0.00346		1.43056	0.97844	4.7808	1.43056	0.96159	3.5236
														289.18	0.00432	289.18	0.00325		1.43333	0.97865	4.7809	1.43333	0.96135	3.5235
														289.4	0.0031	289.4	0.00515		1.43611	0.97851	4.7811	1.43611	0.96147	3.5237
														289.61	0.00314	289.61	0.00422		1.43889	0.97865	4.7812	1.43889	0.96129	3.5236
														289.83	0.00406	289.83	0.00363		1.44167	0.97858	4.7813	1.44167	0.96117	3.5236
														290.04	0.00558	290.04	0.00522		1.44444	0.97837	4.7811	1.44444	0.96129	3.5237
														290.26	0.00414	290.26	0.0056		1.44722	0.97851	4.7813	1.44722	0.96111	3.5237
														290.47	0.00506	290.47	0.00214		1.45	0.97844	4.7815	1.45	0.96105	3.5237
														290.69	0.00519	290.69	0.00429		1.45278	0.97844	4.7816	1.45278	0.96117	3.5238
														290.9	0.0027	290.9	0.00491		1.45556	0.97815	4.7813	1.45556	0.96087	3.5238
														291.12	0.00467	291.12	0.00294		1.45833	0.97794	4.7813	1.45833	0.96075	3.5238
														291.33	0.00392	291.33	0.00491		1.46111	0.97787	4.7813	1.46111	0.96093	3.5239
														291.54	0.00349	291.54	0.00391		1.46389	0.97794	4.7815	1.46389	0.96081	3.5239
														291.76	0.00501	291.76	0.00418		1.46667	0.97808	4.7818	1.46667	0.96075	3.5239
														291.97	0.00436	291.97	0.00404		1.46944	0.97801	4.7819	1.46944	0.96075	3.524
														292.19	0.0027	292.19	0.00501		1.47222	0.97815	4.782	1.47222	0.96081	3.5241
														292.4	0.00392	292.4	0.0027		1.475	0.97801	4.7821	1.475	0.96064	3.5241
														292.62	0.00301	292.62	0.00377		1.47778	0.97801	4.7819	1.47778	0.96087	3.5242
														292.83	0.00196	292.83	0.00232		1.48056	0.97794	4.7822	1.48056	0.96075	3.5242
														293.05	0.00453	293.05	0.0028		1.48333	0.97801	4.7824	1.48333	0.96064	3.5242
														293.26	0.00392	293.26	0.00332		1.48611	0.97794	4.7824	1.48611	0.96064	3.5242
														293.47	0.00406	293.47	0.00411		1.48889	0.9778	4.7824	1.48889	0.96058	3.5242
														293.69	0.00554	293.69	0.00159		1.49167	0.9778	4.7824	1.49167	0.96022	3.5241
														293.9	0.00528	293.9	0.00228		1.49444	0.97759	4.7824	1.49444	0.96028	3.5242
														294.12	0.00593	294.12	0.00415		1.49722	0.9778	4.7827	1.49722	0.96028	3.5242
														294.33	0.00475	294.33	0.00453		1.5	0.97773	4.7828	1.5	0.96028	3.5243
														294.55	0.00427	294.55	0.00218		1.50278	0.97766	4.7827	1.50278	0.96028	3.5244
														294.76	0.00353	294.76	0.00342		1.50556	0.97794	4.7831	1.50556	0.96016	3.5243
														294.98	0.00449	294.98	0.00384		1.50833	0.97787	4.7832	1.50833	0.96046	3.5245
														295.19	0.0058	295.19	0.00491		1.51111	0.97766	4.783	1.51111	0.96016	3.5244
														295.4	0.00663	295.4	0.00398		1.51389	0.97745	4.783	1.51389	0.96016	3.5245
														295.62	0.00641	295.62	0.0046		1.51667	0.97752	4.7831	1.51667	0.96016	3.5245
														295.83	0.00253	295.83	0.0037		1.51944	0.97759	4.7833	1.51944	0.96016	3.5246
														296.05	0.00349	296.05	0.00111		1.52222	0.97752	4.7834	1.52222	0.95992	3.5245
														296.26	0.00554	296.26	0.00235		1.525	0.97738	4.7834	1.525	0.95968	3.5244
														296.47	0.00567	296.47	0.00439		1.52778	0.97738	4.7834	1.52778	0.95974	3.5245
														296.69	0.00358	296.69	0.00353		1.53056	0.97717	4.7833	1.53056	0.95956	3.5245
														296.9	0.00467	296.9	0.00422		1.53333	0.97724	4.7835	1.53333	0.9595	3.5245
														297.12	0.00327	297.12	0.00315		1.53611	0.97745	4.7838	1.53611	0.95968	3.5247
														297.33	0.00371	297.33	0.00418		1.53889	0.97717	4.7837	1.53889	0.95956	3.5247
														297.55	0.00401	297.55	0.00287		1.54167	0.97709	4.7837	1.54167	0.95944	3.5247
														297.76	0.00379	297.76	0.00353		1.54444	0.97709	4.7838	1.54444	0.95926	3.5246
														297.97	0.00645	297.97	0.00259		1.54722	0.97709	4.784	1.54722	0.95932	3.5247
														298.19	0.00528	298.19	0.0036		1.55	0.97731	4.7843	1.55	0.95914	3.5247
														298.4	0.00567	298.4	0.00297		1.55278	0.97717	4.7843	1.55278	0.95902	3.5246
														298.62	0.00327	298.62	0.00415		1.55556	0.97717	4.7843	1.55556	0.95902	3.5247
														298.83	0.00379	298.83	0.00449		1.55833	0.97702	4.7843	1.55833	0.95914	3.5248
														299.04	0.00209	299.04	0.0046		1.56111	0.97709	4.7844	1.56111	0.95902	3.5249
														299.26	0.0051	299.26	0.00346		1.56389	0.97724	4.7848	1.56389	0.95902	3.5249
														299.47	0.00414	299.47	0.00159		1.56667	0.97695	4.7845	1.56667	0.95884	3.5249
														299.69	0.00388	299.69	0.00494		1.56944	0.97709	4.7847	1.56944	0.9586	3.5248
														299.9	0.0027	299.9	0.00581		1.57222	0.97702	4.7848	1.57222	0.95872	3.5249
														300.12	0.00305	300.12	0.00363		1.575	0.97674	4.7847	1.575	0.9586	3.5249
														300.33	0.00506	300.33	0.00232		1.57778	0.97674	4.7848	1.57778	0.95866	3.525
														300.54	0.00414	300.54	0.00546		1.58056	0.97667	4.7848	1.58056	0.95854	3.5249
														300.76	0.00593	300.76	0.00408		1.58333	0.9766	4.7848	1.58333	0.95866	3.5251
														300.97	0.00462	300.97	0.00294		1.58611	0.97653	4.7848	1.58611	0.95866	3.5251
														301.19	0.00654	301.19	0.0038		1.58889	0.97674	4.7851	1.58889	0.95866	3.5252
														301.4	0.00131	301.4	0.00321		1.59167	0.97674	4.7853	1.59167	0.95884	3.5253
														301.61	0.00632	301.61	0.00532		1.59444	0.97667	4.7854	1.59444	0.95854	3.5252
														301.83	0.00292	301.83	0.00398		1.59722	0.97674	4.7856	1.59722	0.95854	3.5253
														302.04	0.00458	302.04	0.00425		1.6	0.97674	4.7855	1.6	0.95848	3.5252
														302.25	0.00384	302.25	0.00297		1.60278	0.97653	4.7855	1.60278	0.95848	3.5254
														302.47	0.0051	302.47	0.0047		1.60556	0.97646	4.7855	1.60556	0.95848	3.5254
														302.68	0.00388	302.68	0.00318		1.60833	0.97653	4.7857	1.60833	0.95836	3.5254
														302.9	0.00641	302.9	0.00664		1.61111	0.97646	4.7858	1.61111	0.95854	3.5255
														303.11	0.00419	303.11	0.00373		1.61389	0.97646	4.7858	1.61389	0.95854	3.5256
														303.32	0.000697707	303.32	0.00411		1.61667	0.97653	4.7859	1.61667	0.95836	3.5255
														303.54	0.00353	303.54	0.00342		1.61944	0.97639	4.7859	1.61944	0.9583	3.5256
														303.75	0.00401	303.75	0.00522		1.62222	0.97639	4.786	1.62222	0.95848	3.5257
														303.97	0.00436	303.97	0.00695		1.625	0.97632	4.7861	1.625	0.9583	3.5257
														304.18	0.00497	304.18	0.00204		1.62778	0.97653	4.7864	1.62778	0.9583	3.5257
														304.39	0.0041	304.39	0.0065		1.63056	0.97646	4.7865	1.63056	0.9583	3.5257
														304.61	0.00558	304.61	0.00387		1.63333	0.97646	4.7865	1.63333	0.9583	3.5258
														304.82	0.00571	304.82	0.00256		1.63611	0.97646	4.7867	1.63611	0.95818	3.5258
														305.03	0.00615	305.03	0.00442		1.63889	0.97632	4.7867	1.63889	0.95806	3.5258
														305.25	0.0017	305.25	0.00366		1.64167	0.9761	4.7865	1.64167	0.95812	3.5258
														305.46	0.00536	305.46	0.00484		1.64444	0.97625	4.7868	1.64444	0.958	3.5258
														305.68	0.00432	305.68	0.00484		1.64722	0.97632	4.787	1.64722	0.95806	3.5259
														305.89	0.00545	305.89	0.00342		1.65	0.97632	4.7871	1.65	0.9577	3.5258
														306.1	0.00105	306.1	0.00474		1.65278	0.97625	4.7872	1.65278	0.95782	3.5259
														306.32	0.00558	306.32	0.00429		1.65556	0.9761	4.7871	1.65556	0.95788	3.526
														306.53	0.00392	306.53	0.00401		1.65833	0.9761	4.7873	1.65833	0.95794	3.5261
														306.74	0.00366	306.74	0.00439		1.66111	0.97618	4.7873	1.66111	0.95788	3.526
														306.96	0.00432	306.96	0.0029		1.66389	0.97625	4.7875	1.66389	0.95764	3.526
														307.17	0.0034	307.17	0.00418		1.66667	0.97596	4.7875	1.66667	0.95764	3.526
														307.39	0.00554	307.39	0.00505		1.66944	0.97603	4.7875	1.66944	0.95758	3.526
														307.6	0.00375	307.6	0.00646		1.67222	0.9761	4.7877	1.67222	0.95746	3.526
														307.81	0.00227	307.81	0.00515		1.675	0.97596	4.7877	1.675	0.95734	3.526
														308.03	0.00506	308.03	0.00449		1.67778	0.97596	4.7879	1.67778	0.95734	3.5261
														308.24	0.00401	308.24	0.00228		1.68056	0.97603	4.788	1.68056	0.95728	3.5261
														308.45	0.00519	308.45	0.00277		1.68333	0.97603	4.788	1.68333	0.95692	3.526
														308.67	0.00436	308.67	0.00373		1.68611	0.97596	4.788	1.68611	0.95698	3.526
														308.88	0.00362	308.88	0.0037		1.68889	0.97568	4.788	1.68889	0.95674	3.5259
														309.09	0.00279	309.09	0.00156		1.69167	0.97575	4.7881	1.69167	0.95692	3.5261
														309.31	0.00262	309.31	0.00156		1.69444	0.97575	4.7882	1.69444	0.95698	3.5262
														309.52	0.00279	309.52	0.00525		1.69722	0.97589	4.7884	1.69722	0.95674	3.5261
														309.73	0.00436	309.73	0.00449		1.7	0.97561	4.7882	1.7	0.95674	3.5261
														309.95	0.0044	309.95	0.00318		1.70278	0.97561	4.7884	1.70278	0.95692	3.5263
														310.16	0.00606	310.16	0.00318		1.70556	0.97575	4.7886	1.70556	0.95668	3.5262
														310.37	0.00528	310.37	0.0048		1.70833	0.97568	4.7886	1.70833	0.9568	3.5263
														310.59	0.00606	310.59	0.0019		1.71111	0.97561	4.7888	1.71111	0.95662	3.5262
														310.8	0.0048	310.8	0.00536		1.71389	0.97561	4.7887	1.71389	0.9565	3.5263
														311.01	0.00515	311.01	0.00529		1.71667	0.97568	4.789	1.71667	0.95644	3.5263
														311.23	0.00458	311.23	0.00318		1.71944	0.97554	4.789	1.71944	0.9565	3.5264
														311.44	0.00484	311.44	0.0056		1.72222	0.9754	4.7889	1.72222	0.95656	3.5264
														311.65	0.00166	311.65	0.00366		1.725	0.97554	4.7893	1.725	0.95656	3.5265
														311.87	0.00541	311.87	0.00304		1.72778	0.97554	4.7893	1.72778	0.95638	3.5264
														312.08	0.00432	312.08	0.00574		1.73056	0.97561	4.7894	1.73056	0.95626	3.5264
														312.29	0.00467	312.29	0.00467		1.73333	0.9754	4.7893	1.73333	0.95638	3.5265
														312.51	0.00685	312.51	0.00525		1.73611	0.97533	4.7893	1.73611	0.9565	3.5267
														312.72	0.00488	312.72	0.00439		1.73889	0.97526	4.7894	1.73889	0.9565	3.5267
														312.93	0.00597	312.93	0.0038		1.74167	0.97519	4.7893	1.74167	0.95656	3.5268
														313.15	0.00188	313.15	0.00394		1.74444	0.9754	4.7897	1.74444	0.95668	3.5269
														313.36	0.00515	313.36	0.00415		1.74722	0.97526	4.7898	1.74722	0.95638	3.5268
														313.57	0.00658	313.57	0.00411		1.75	0.97511	4.7896	1.75	0.95644	3.5268
														313.79	0.00419	313.79	0.00187		1.75278	0.97519	4.7898	1.75278	0.9565	3.5269
														314	0.0068	314	0.00273		1.75556	0.97519	4.7899	1.75556	0.9562	3.5268
														314.21	0.00406	314.21	0.0038		1.75833	0.97519	4.7899	1.75833	0.95602	3.5268
														314.43	0.00349	314.43	0.00543		1.76111	0.97497	4.7899	1.76111	0.95608	3.5268
														314.64	0.0061	314.64	0.00474		1.76389	0.97504	4.7901	1.76389	0.9559	3.5268
														314.85	0.0044	314.85	0.00277		1.76667	0.97526	4.7903	1.76667	0.95578	3.5268
														315.07	0.00462	315.07	0.0046		1.76944	0.97511	4.7904	1.76944	0.95566	3.5268
														315.28	0.00449	315.28	0.00332		1.77222	0.97519	4.7905	1.77222	0.95554	3.5267
														315.49	0.0058	315.49	0.00356		1.775	0.97497	4.7903	1.775	0.95566	3.5269
														315.71	0.00467	315.71	0.00225		1.77778	0.97497	4.7906	1.77778	0.9556	3.5269
														315.92	0.00401	315.92	0.00446		1.78056	0.9749	4.7905	1.78056	0.9556	3.5269
														316.13	0.00379	316.13	0.00356		1.78333	0.97504	4.7907	1.78333	0.95566	3.527
														316.35	0.00419	316.35	0.00477		1.78611	0.97497	4.7908	1.78611	0.95554	3.527
														316.56	0.00349	316.56	0.00373		1.78889	0.9749	4.7909	1.78889	0.95566	3.5271
														316.77	0.0034	316.77	0.00484		1.79167	0.97497	4.791	1.79167	0.95566	3.5271
														316.98	0.00379	316.98	0.00422		1.79444	0.97504	4.7911	1.79444	0.95548	3.5271
														317.2	0.00523	317.2	0.00387		1.79722	0.97511	4.7913	1.79722	0.95542	3.5271
														317.41	0.00388	317.41	0.00411		1.8	0.9749	4.7913	1.8	0.95542	3.5271
														317.62	0.00567	317.62	0.0048		1.80278	0.97497	4.7915	1.80278	0.95518	3.5271
														317.84	0.00436	317.84	0.00505		1.80556	0.97476	4.7913	1.80556	0.95524	3.5271
														318.05	0.00484	318.05	0.00425		1.80833	0.97483	4.7914	1.80833	0.95518	3.5271
														318.26	0.00283	318.26	0.00197		1.81111	0.97469	4.7914	1.81111	0.95506	3.5271
														318.48	0.00558	318.48	0.00391		1.81389	0.97483	4.7917	1.81389	0.955	3.5272
														318.69	0.00349	318.69	0.00477		1.81667	0.97462	4.7916	1.81667	0.95506	3.5272
														318.9	0.0027	318.9	0.00321		1.81944	0.97469	4.7918	1.81944	0.955	3.5272
														319.11	0.00545	319.11	0.00332		1.82222	0.97448	4.7916	1.82222	0.95494	3.5273
														319.33	0.00449	319.33	0.00615		1.825	0.97434	4.7916	1.825	0.95488	3.5273
														319.54	0.00597	319.54	0.00563		1.82778	0.97448	4.7918	1.82778	0.95482	3.5272
														319.75	0.00597	319.75	0.00532		1.83056	0.9742	4.7916	1.83056	0.9547	3.5274
														319.97	0.00571	319.97	0.0028		1.83333	0.97441	4.7921	1.83333	0.9547	3.5274
														320.18	0.00541	320.18	0.00415		1.83611	0.97441	4.7921	1.83611	0.95458	3.5274
														320.39	0.0058	320.39	0.00394		1.83889	0.97441	4.7922	1.83889	0.9544	3.5273
														320.6	0.00497	320.6	0.0029		1.84167	0.97434	4.7922	1.84167	0.95434	3.5273
														320.82	0.00297	320.82	0.00615		1.84444	0.97441	4.7925	1.84444	0.9544	3.5274
														321.03	0.00519	321.03	0.00491		1.84722	0.97448	4.7924	1.84722	0.95434	3.5274
														321.24	0.00632	321.24	0.00494		1.85	0.97441	4.7925	1.85	0.95422	3.5274
														321.46	0.00532	321.46	0.00408		1.85278	0.97434	4.7926	1.85278	0.95416	3.5274
														321.67	0.0058	321.67	0.00505		1.85556	0.97448	4.7928	1.85556	0.9541	3.5274
														321.88	0.00519	321.88	0.0057		1.85833	0.97441	4.7928	1.85833	0.9541	3.5274
														322.09	0.00458	322.09	0.00387		1.86111	0.97455	4.793	1.86111	0.9541	3.5275
														322.31	0.00432	322.31	0.00321		1.86389	0.97455	4.7931	1.86389	0.95416	3.5275
														322.52	0.00558	322.52	0.00104		1.86667	0.97434	4.7931	1.86667	0.9541	3.5276
														322.73	0.00545	322.73	0.00498		1.86944	0.97427	4.7931	1.86944	0.95392	3.5275
														322.94	0.00484	322.94	0.00498		1.87222	0.97441	4.7934	1.87222	0.95404	3.5276
														323.16	0.00144	323.16	0.00487		1.875	0.97441	4.7936	1.875	0.95392	3.5276
														323.37	0.00362	323.37	0.00335		1.87778	0.97455	4.7937	1.87778	0.95392	3.5276
														323.58	0.00375	323.58	0.00557		1.88056	0.97434	4.7935	1.88056	0.95392	3.5277
														323.8	0.00545	323.8	0.00308		1.88333	0.97427	4.7936	1.88333	0.95386	3.5277
														324.01	0.00427	324.01	0.0028		1.88611	0.97441	4.7939	1.88611	0.95392	3.5278
														324.22	0.00515	324.22	0.00501		1.88889	0.9742	4.7938	1.88889	0.95392	3.5279
														324.43	0.00449	324.43	0.0038		1.89167	0.9742	4.7938	1.89167	0.95404	3.5279
														324.65	0.00432	324.65	0.00525		1.89444	0.97427	4.7941	1.89444	0.95386	3.5279
														324.86	0.00462	324.86	0.00487		1.89722	0.97405	4.7939	1.89722	0.95362	3.5278
														325.07	0.00628	325.07	0.00563		1.9	0.9742	4.7942	1.9	0.95351	3.5278
														325.28	0.00323	325.28	0.00567		1.90278	0.97427	4.7943	1.90278	0.95357	3.5279
														325.5	0.00344	325.5	0.00162		1.90556	0.97441	4.7945	1.90556	0.95374	3.528
														325.71	0.00188	325.71	0.00283		1.90833	0.97448	4.7947	1.90833	0.95345	3.5279
														325.92	0.00205	325.92	0.00287		1.91111	0.97413	4.7944	1.91111	0.95345	3.528
														326.13	0.00488	326.13	0.0037		1.91389	0.97413	4.7945	1.91389	0.95327	3.5278
														326.35	0.00353	326.35	0.00277		1.91667	0.97384	4.7944	1.91667	0.95321	3.5279
														326.56	0.00436	326.56	0.00283		1.91944	0.97391	4.7945	1.91944	0.95333	3.5279
														326.77	0.00497	326.77	0.00436		1.92222	0.9742	4.795	1.92222	0.95357	3.5281
														326.98	0.00279	326.98	0.00366		1.925	0.97391	4.7948	1.925	0.95345	3.5281
														327.2	0.00388	327.2	0.00456		1.92778	0.97391	4.7948	1.92778	0.95327	3.528
														327.41	0.00318	327.41	0.00377		1.93056	0.97391	4.795	1.93056	0.95321	3.5281
														327.62	0.00292	327.62	0.00249		1.93333	0.97384	4.7949	1.93333	0.95297	3.528
														327.83	0.00571	327.83	0.00491		1.93611	0.97398	4.7952	1.93611	0.95297	3.5281
														328.05	0.00523	328.05	0.00349		1.93889	0.97391	4.7954	1.93889	0.95297	3.5281
														328.26	0.00227	328.26	0.00591		1.94167	0.97413	4.7954	1.94167	0.95303	3.5282
														328.47	0.00449	328.47	0.00484		1.94444	0.97398	4.7955	1.94444	0.95267	3.528
														328.68	0.00371	328.68	0.00221		1.94722	0.97398	4.7956	1.94722	0.95255	3.528
														328.9	0.00423	328.9	0.00373		1.95	0.97391	4.7957	1.95	0.95255	3.5281
														329.11	0.00467	329.11	0.00387		1.95278	0.97405	4.796	1.95278	0.95267	3.5281
														329.32	0.0048	329.32	0.00404		1.95556	0.97391	4.7959	1.95556	0.95255	3.5281
														329.53	0.00423	329.53	0.00398		1.95833	0.97377	4.7958	1.95833	0.95237	3.5281
														329.74	0.0044	329.74	0.00377		1.96111	0.97377	4.7959	1.96111	0.95237	3.5282
														329.96	0.00336	329.96	0.00456		1.96389	0.97356	4.7958	1.96389	0.95237	3.5281
														330.17	0.00414	330.17	0.00373		1.96667	0.9737	4.796	1.96667	0.95255	3.5283
														330.38	0.00654	330.38	0.00439		1.96944	0.9737	4.7961	1.96944	0.95231	3.5282
														330.59	0.00362	330.59	0.00525		1.97222	0.9737	4.7963	1.97222	0.95207	3.5282
														330.81	0.00571	330.81	0.00283		1.975	0.97356	4.7961	1.975	0.95201	3.5282
														331.02	0.00641	331.02	0.00422		1.97778	0.97342	4.7962	1.97778	0.95207	3.5282
														331.23	0.0034	331.23	0.00373		1.98056	0.97363	4.7965	1.98056	0.95207	3.5283
														331.44	0.0048	331.44	0.00211		1.98333	0.97363	4.7965	1.98333	0.95189	3.5282
														331.65	0.0041	331.65	0.00387		1.98611	0.9737	4.7967	1.98611	0.95183	3.5282
														331.87	0.00292	331.87	0.0019		1.98889	0.97349	4.7966	1.98889	0.95165	3.5282
														332.08	0.00458	332.08	0.00377		1.99167	0.9737	4.7968	1.99167	0.95153	3.5282
														332.29	0.00423	332.29	0.00277		1.99444	0.97377	4.7971	1.99444	0.95147	3.5282
														332.5	0.00244	332.5	0.00695		1.99722	0.97335	4.7968	1.99722	0.95153	3.5282
														332.72	0.00353	332.72	0.00325		2	0.97335	4.7968	2	0.95141	3.5282
														332.93	0.00344	332.93	0.00505		2.00278	0.97335	4.7969	2.00278	0.95147	3.5283
														333.14	0.0041	333.14	0.00315		2.00556	0.97349	4.7971	2.00556	0.95141	3.5283
														333.35	0.00493	333.35	0.00332		2.00833	0.97363	4.7975	2.00833	0.95129	3.5283
														333.56	0.00344	333.56	0.00297		2.01111	0.97363	4.7975	2.01111	0.95123	3.5283
														333.78	0.0051	333.78	0.00363		2.01389	0.97349	4.7974	2.01389	0.95135	3.5284
														333.99	0.00519	333.99	0.00404		2.01667	0.97342	4.7975	2.01667	0.95135	3.5285
														334.2	0.00257	334.2	0.00487		2.01944	0.97363	4.7976	2.01944	0.95129	3.5285
														334.41	0.0048	334.41	0.00315		2.02222	0.97349	4.7977	2.02222	0.95141	3.5286
														334.62	0.0051	334.62	0.00477		2.025	0.97335	4.7977	2.025	0.95123	3.5285
														334.84	0.00549	334.84	0.00453		2.02778	0.97342	4.7979	2.02778	0.95117	3.5285
														335.05	0.00597	335.05	0.00546		2.03056	0.97356	4.7981	2.03056	0.95105	3.5285
														335.26	0.00314	335.26	0.00408		2.03333	0.97363	4.7983	2.03333	0.95105	3.5285
														335.47	0.00458	335.47	0.00508		2.03611	0.97342	4.7982	2.03611	0.95123	3.5287
														335.68	0.00148	335.68	0.00501		2.03889	0.97342	4.7981	2.03889	0.95117	3.5287
														335.9	0.00253	335.9	0.00349		2.04167	0.97349	4.7985	2.04167	0.95123	3.5287
														336.11	0.00366	336.11	0.00259		2.04444	0.97335	4.7984	2.04444	0.95111	3.5288
														336.32	0.00637	336.32	0.00197		2.04722	0.97321	4.7984	2.04722	0.95105	3.5288
														336.53	0.00558	336.53	0.00716		2.05	0.97314	4.7983	2.05	0.95099	3.5288
														336.74	0.0034	336.74	0.0037		2.05278	0.97321	4.7987	2.05278	0.95111	3.5289
														336.95	0.0017	336.95	0.00515		2.05556	0.97306	4.7985	2.05556	0.95111	3.5289
														337.17	0.00366	337.17	0.00218		2.05833	0.97306	4.7986	2.05833	0.95087	3.5288
														337.38	0.00392	337.38	0.00384		2.06111	0.97306	4.7988	2.06111	0.95105	3.5289
														337.59	0.00515	337.59	0.00387		2.06389	0.97299	4.7987	2.06389	0.95087	3.529
														337.8	0.00467	337.8	0.00321		2.06667	0.97299	4.7988	2.06667	0.95075	3.5289
														338.01	0.0048	338.01	0.00287		2.06944	0.97299	4.7988	2.06944	0.95057	3.5288
														338.23	0.00523	338.23	0.00401		2.07222	0.97285	4.799	2.07222	0.95039	3.5288
														338.44	0.00523	338.44	0.00356		2.075	0.97285	4.799	2.075	0.95051	3.5289
														338.65	0.00318	338.65	0.00287		2.07778	0.97285	4.7991	2.07778	0.95027	3.5288
														338.86	0.00436	338.86	0.00252		2.08056	0.97285	4.7992	2.08056	0.95039	3.5289
														339.07	0.00279	339.07	0.00277		2.08333	0.97285	4.7993	2.08333	0.95027	3.5289
														339.28	0.00637	339.28	0.00477		2.08611	0.97292	4.7993	2.08611	0.95045	3.5291
														339.5	0.00462	339.5	0.00391		2.08889	0.97292	4.7995	2.08889	0.95063	3.5292
														339.71	0.00632	339.71	0.00436		2.09167	0.97278	4.7995	2.09167	0.95057	3.5292
														339.92	0.00484	339.92	0.00577		2.09444	0.97292	4.7997	2.09444	0.95051	3.5292
														340.13	0.00471	340.13	0.00477		2.09722	0.97292	4.7998	2.09722	0.95045	3.5292
														340.34	0.00292	340.34	0.00118		2.1	0.97285	4.7997	2.1	0.95039	3.5292
														340.55	0.0034	340.55	0.00263		2.10278	0.97271	4.7997	2.10278	0.95021	3.5291
														340.77	0.00397	340.77	0.00519		2.10556	0.97292	4.8001	2.10556	0.94991	3.5291
														340.98	0.00423	340.98	0.00508		2.10833	0.97278	4.8001	2.10833	0.94985	3.5291
														341.19	0.00541	341.19	0.00522		2.11111	0.97292	4.8002	2.11111	0.94997	3.5292
														341.4	0.00571	341.4	0.00266		2.11389	0.97285	4.8001	2.11389	0.94997	3.5293
														341.61	0.00288	341.61	0.00152		2.11667	0.97285	4.8005	2.11667	0.94979	3.5292
														341.82	0.0065	341.82	0.00349		2.11944	0.97264	4.8003	2.11944	0.94979	3.5293
														342.04	0.00397	342.04	0.00553		2.12222	0.97243	4.8003	2.12222	0.94961	3.5292
														342.25	0.00192	342.25	0.0038		2.125	0.97243	4.8003	2.125	0.94943	3.5291
														342.46	0.00353	342.46	0.00346		2.12778	0.97229	4.8003	2.12778	0.94931	3.5291
														342.67	0.00344	342.67	0.00394		2.13056	0.97236	4.8003	2.13056	0.94931	3.5292
														342.88	0.00663	342.88	0.00366		2.13333	0.97271	4.8008	2.13333	0.94931	3.5292
														343.09	0.00567	343.09	0.00373		2.13611	0.97271	4.8008	2.13611	0.94931	3.5292
														343.3	0.00471	343.3	0.0018		2.13889	0.9725	4.8007	2.13889	0.94919	3.5292
														343.52	0.0017	343.52	0.00449		2.14167	0.9725	4.8009	2.14167	0.94913	3.5292
														343.73	0.00314	343.73	0.00384		2.14444	0.97243	4.8009	2.14444	0.94943	3.5294
														343.94	0.00545	343.94	0.00166		2.14722	0.97264	4.8013	2.14722	0.94943	3.5294
														344.15	0.00628	344.15	0.00408		2.15	0.9725	4.8012	2.15	0.94943	3.5295
														344.36	0.00584	344.36	0.00505		2.15278	0.97243	4.8013	2.15278	0.94931	3.5295
														344.57	0.00562	344.57	0.00353		2.15556	0.97222	4.801	2.15556	0.94919	3.5294
														344.78	0.00541	344.78	0.00498		2.15833	0.97222	4.8011	2.15833	0.94925	3.5295
														345	0.00371	345	0.00328		2.16111	0.972	4.8011	2.16111	0.94913	3.5295
														345.21	0.00379	345.21	0.00494		2.16389	0.972	4.8012	2.16389	0.94913	3.5296
														345.42	0.00353	345.42	0.0038		2.16667	0.97222	4.8014	2.16667	0.94907	3.5296
														345.63	0.00645	345.63	0.00266		2.16944	0.97179	4.801	2.16944	0.94889	3.5295
														345.84	0.0065	345.84	0.00429		2.17222	0.97222	4.8017	2.17222	0.94877	3.5295
														346.05	0.00131	346.05	0.00522		2.175	0.97229	4.8016	2.175	0.94877	3.5295
														346.26	0.00484	346.26	0.00235		2.17778	0.97222	4.8019	2.17778	0.94877	3.5296
														346.48	0.00349	346.48	0.0038		2.18056	0.97229	4.8021	2.18056	0.94877	3.5296
														346.69	0.00419	346.69	0.00325		2.18333	0.9725	4.8022	2.18333	0.94889	3.5297
														346.9	0.00462	346.9	0.00346		2.18611	0.9725	4.8022	2.18611	0.94871	3.5297
														347.11	0.00467	347.11	0.00342		2.18889	0.97243	4.8023	2.18889	0.94877	3.5297
														347.32	0.00427	347.32	0.00207		2.19167	0.9725	4.8024	2.19167	0.94865	3.5297
														347.53	0.00488	347.53	0.00387		2.19444	0.97243	4.8025	2.19444	0.94865	3.5298
														347.74	0.00453	347.74	0.00401		2.19722	0.97207	4.8023	2.19722	0.94877	3.5298
														347.95	0.00301	347.95	0.00218		2.2	0.97215	4.8024	2.2	0.94871	3.5298
														348.17	0.00637	348.17	0.00446		2.20278	0.97229	4.8027	2.20278	0.94847	3.5297
														348.38	0.00471	348.38	0.00508		2.20556	0.97215	4.8026	2.20556	0.94841	3.5298
														348.59	0.00471	348.59	0.00349		2.20833	0.97215	4.8028	2.20833	0.94871	3.5299
														348.8	0.00318	348.8	0.00197		2.21111	0.97229	4.803	2.21111	0.94865	3.53
														349.01	0.00637	349.01	0.00353		2.21389	0.97215	4.8028	2.21389	0.94847	3.5299
														349.22	0.00663	349.22	0.00487		2.21667	0.97207	4.8029	2.21667	0.94835	3.5299
														349.43	0.00693	349.43	0.00453		2.21944	0.972	4.8029	2.21944	0.94823	3.5299
														349.64	0.00349	349.64	0.00529		2.22222	0.97207	4.8032	2.22222	0.94799	3.5298
														349.85	0.00471	349.85	0.00377		2.225	0.97186	4.803	2.225	0.94787	3.5298
														350.07	0.0044	350.07	0.00425		2.22778	0.972	4.8032	2.22778	0.94793	3.5298
														350.28	0.00209	350.28	0.0047		2.23056	0.97193	4.8033	2.23056	0.94799	3.5299
														350.49	0.00475	350.49	0.0028		2.23333	0.97207	4.8035	2.23333	0.94793	3.5299
														350.7	0.00571	350.7	0.00501		2.23611	0.97193	4.8035	2.23611	0.94775	3.5299
														350.91	0.0031	350.91	0.00515		2.23889	0.97179	4.8033	2.23889	0.94793	3.53
														351.12	0.00488	351.12	0.00277		2.24167	0.97179	4.8034	2.24167	0.94793	3.53
														351.33	0.00484	351.33	0.00439		2.24444	0.97186	4.8036	2.24444	0.94787	3.53
														351.54	0.00314	351.54	0.00394		2.24722	0.972	4.8039	2.24722	0.94781	3.53
														351.75	0.00445	351.75	0.00318		2.25	0.97172	4.8037	2.25	0.94769	3.53
														351.96	0.00209	351.96	0.0028		2.25278	0.97186	4.8039	2.25278	0.94757	3.53
														352.18	0.0048	352.18	0.0047		2.25556	0.97179	4.8041	2.25556	0.94739	3.5299
														352.39	0.00462	352.39	0.00387		2.25833	0.97172	4.8039	2.25833	0.94715	3.5299
														352.6	0.00336	352.6	0.0037		2.26111	0.97179	4.8043	2.26111	0.94715	3.5299
														352.81	0.00436	352.81	0.00411		2.26389	0.97172	4.804	2.26389	0.94721	3.53
														353.02	0.00519	353.02	0.00546		2.26667	0.97172	4.8042	2.26667	0.94715	3.53
														353.23	0.00253	353.23	0.00391		2.26944	0.97179	4.8045	2.26944	0.94721	3.53
														353.44	0.00323	353.44	0.00194		2.27222	0.97186	4.8047	2.27222	0.94715	3.5301
														353.65	0.00554	353.65	0.00124		2.275	0.97186	4.8047	2.275	0.94709	3.53
														353.86	0.00427	353.86	0.00442		2.27778	0.97186	4.8047	2.27778	0.94715	3.5301
														354.07	0.00571	354.07	0.00532		2.28056	0.97172	4.8048	2.28056	0.94691	3.5301
														354.28	0.0044	354.28	0.00377		2.28333	0.97165	4.8047	2.28333	0.94703	3.5301
														354.49	0.00488	354.49	0.00221		2.28611	0.97137	4.8045	2.28611	0.94703	3.5301
														354.71	0.00562	354.71	0.0046		2.28889	0.97144	4.8046	2.28889	0.94703	3.5302
														354.92	0.0051	354.92	0.00366		2.29167	0.97137	4.8047	2.29167	0.94691	3.5302
														355.13	0.00414	355.13	0.00349		2.29444	0.97137	4.8049	2.29444	0.94697	3.5303
														355.34	0.00536	355.34	0.00508		2.29722	0.97109	4.8046	2.29722	0.94673	3.5301
														355.55	0.00497	355.55	0.00356		2.3	0.97109	4.8048	2.3	0.94673	3.5302
														355.76	0.00432	355.76	0.00335		2.30278	0.97116	4.8049	2.30278	0.94667	3.5302
														355.97	0.00423	355.97	0.00411		2.30556	0.97116	4.805	2.30556	0.94649	3.5301
														356.18	0.0041	356.18	0.00425		2.30833	0.9713	4.8053	2.30833	0.94643	3.5302
														356.39	0.00536	356.39	0.00315		2.31111	0.9713	4.8052	2.31111	0.94643	3.5302
														356.6	0.0017	356.6	0.00598		2.31389	0.97123	4.8052	2.31389	0.94661	3.5303
														356.81	0.00331	356.81	0.00335		2.31667	0.97137	4.8056	2.31667	0.94661	3.5304
														357.02	0.00427	357.02	0.00346		2.31944	0.97123	4.8055	2.31944	0.94667	3.5304
														357.23	0.00515	357.23	0.00308		2.32222	0.97116	4.8054	2.32222	0.94673	3.5305
														357.44	0.00249	357.44	0.00325		2.325	0.97109	4.8056	2.325	0.94661	3.5305
														357.66	0.00624	357.66	0.00487		2.32778	0.97109	4.8054	2.32778	0.94643	3.5304
														357.87	0.00323	357.87	0.00404		2.33056	0.97094	4.8055	2.33056	0.94643	3.5305
														358.08	0.00471	358.08	0.00318		2.33333	0.97101	4.8057	2.33333	0.94626	3.5304
														358.29	0.00318	358.29	0.00353		2.33611	0.97101	4.8058	2.33611	0.94632	3.5305
														358.5	0.0041	358.5	0.00297		2.33889	0.97109	4.806	2.33889	0.94632	3.5305
														358.71	0.00719	358.71	0.00453		2.34167	0.97109	4.8061	2.34167	0.94614	3.5305
														358.92	0.00358	358.92	0.0036		2.34444	0.97109	4.8061	2.34444	0.94614	3.5305
														359.13	0.0034	359.13	0.00415		2.34722	0.97101	4.8062	2.34722	0.9462	3.5305
														359.34	0.00545	359.34	0.00429		2.35	0.97073	4.806	2.35	0.94608	3.5305
														359.55	0.0051	359.55	0.00474		2.35278	0.97087	4.8061	2.35278	0.9462	3.5306
														359.76	0.00349	359.76	0.0046		2.35556	0.97101	4.8065	2.35556	0.94614	3.5306
														359.97	0.00541	359.97	0.00563		2.35833	0.97094	4.8065	2.35833	0.94614	3.5307
														360.18	0.00344	360.18	0.00411		2.36111	0.9708	4.8065	2.36111	0.94614	3.5307
														360.39	0.00528	360.39	0.00432		2.36389	0.97101	4.8068	2.36389	0.94602	3.5307
														360.6	0.00597	360.6	0.00463		2.36667	0.9708	4.8066	2.36667	0.9459	3.5307
														360.81	0.00519	360.81	0.00429		2.36944	0.97094	4.8068	2.36944	0.94584	3.5307
														361.02	0.00432	361.02	0.00118		2.37222	0.97066	4.8066	2.37222	0.94578	3.5306
														361.23	0.00331	361.23	0.00398		2.375	0.97066	4.8067	2.375	0.94572	3.5307
														361.44	0.00501	361.44	0.0046		2.37778	0.97052	4.8067	2.37778	0.94602	3.5309
														361.65	0.00462	361.65	0.00401		2.38056	0.97059	4.8068	2.38056	0.94602	3.5309
														361.86	0.0044	361.86	0.00225		2.38333	0.97052	4.8069	2.38333	0.94596	3.5309
														362.07	0.00515	362.07	0.00422		2.38611	0.97066	4.8071	2.38611	0.94578	3.5309
														362.29	0.00379	362.29	0.00239		2.38889	0.97073	4.8073	2.38889	0.94554	3.5307
														362.5	0.00493	362.5	0.00384		2.39167	0.9708	4.8075	2.39167	0.94566	3.5309
														362.71	0.00427	362.71	0.00532		2.39444	0.97066	4.8074	2.39444	0.94518	3.5307
														362.92	0.0051	362.92	0.00315		2.39722	0.97073	4.8076	2.39722	0.94542	3.5308
														363.13	0.00597	363.13	0.00394		2.4	0.9708	4.8076	2.4	0.94542	3.5309
														363.34	0.00628	363.34	0.00442		2.40278	0.97059	4.8076	2.40278	0.9456	3.531
														363.55	0.00654	363.55	0.00501		2.40556	0.97073	4.8078	2.40556	0.94548	3.531
														363.76	0.0041	363.76	0.00425		2.40833	0.97073	4.8079	2.40833	0.945	3.5308
														363.97	0.00506	363.97	0.00176		2.41111	0.97052	4.8078	2.41111	0.94524	3.5309
														364.18	0.00388	364.18	0.00436		2.41389	0.97052	4.8079	2.41389	0.94518	3.5309
														364.39	0.00327	364.39	0.00439		2.41667	0.97045	4.8078	2.41667	0.94506	3.5309
														364.6	0.00401	364.6	0.00301		2.41944	0.97038	4.8079	2.41944	0.94494	3.5309
														364.81	0.00523	364.81	0.0065		2.42222	0.97031	4.808	2.42222	0.945	3.531
														365.02	0.00576	365.02	0.00263		2.425	0.97038	4.808	2.425	0.94482	3.5309
														365.23	0.00331	365.23	0.00415		2.42778	0.97038	4.8082	2.42778	0.94476	3.5309
														365.44	0.00501	365.44	0.00411		2.43056	0.97066	4.8086	2.43056	0.94494	3.531
														365.65	0.00667	365.65	0.0047		2.43333	0.97052	4.8085	2.43333	0.94494	3.5311
														365.86	0.0065	365.86	0.00315		2.43611	0.97024	4.8083	2.43611	0.94488	3.5311
														366.07	0.00419	366.07	0.00436		2.43889	0.97017	4.8084	2.43889	0.94488	3.5311
														366.28	0.00436	366.28	0.00308		2.44167	0.97024	4.8084	2.44167	0.9447	3.5311
														366.49	0.00501	366.49	0.00422		2.44444	0.97024	4.8086	2.44444	0.9447	3.5311
														366.7	0.00292	366.7	0.00501		2.44722	0.97031	4.8088	2.44722	0.94458	3.5311
														366.91	0.00344	366.91	0.00398		2.45	0.97024	4.8088	2.45	0.94446	3.531
														367.12	0.00423	367.12	0.00373		2.45278	0.97031	4.8089	2.45278	0.94452	3.5311
														367.33	0.00593	367.33	0.00546		2.45556	0.97024	4.8089	2.45556	0.94464	3.5312
														367.54	0.00519	367.54	0.00377		2.45833	0.97031	4.8091	2.45833	0.94476	3.5313
														367.75	0.00288	367.75	0.00508		2.46111	0.97024	4.8091	2.46111	0.94464	3.5313
														367.96	0.00288	367.96	0.0046		2.46389	0.97031	4.8092	2.46389	0.9447	3.5313
														368.17	0.00471	368.17	0.00484		2.46667	0.97038	4.8094	2.46667	0.9447	3.5314
														368.38	0.00501	368.38	0.00121		2.46944	0.97038	4.8094	2.46944	0.9444	3.5313
														368.59	0.00624	368.59	0.00297		2.47222	0.97052	4.8097	2.47222	0.94452	3.5314
														368.8	0.00283	368.8	0.00425		2.475	0.97038	4.8097	2.475	0.94434	3.5314
														369.01	0.00458	369.01	0.00404		2.47778	0.9701	4.8095	2.47778	0.94434	3.5313
														369.22	0.00349	369.22	0.00446		2.48056	0.97017	4.8097	2.48056	0.94428	3.5314
														369.43	0.00401	369.43	0.00688		2.48333	0.97002	4.8095	2.48333	0.94404	3.5313
														369.64	0.00558	369.64	0.00446		2.48611	0.96981	4.8096	2.48611	0.94398	3.5313
														369.85	0.00462	369.85	0.00346		2.48889	0.96974	4.8095	2.48889	0.94398	3.5314
														370.06	0.00458	370.06	0.00494		2.49167	0.96981	4.8096	2.49167	0.9438	3.5313
														370.27	0.00567	370.27	0.00225		2.49444	0.96974	4.8097	2.49444	0.94392	3.5314
														370.48	0.00305	370.48	0.0018		2.49722	0.96988	4.8099	2.49722	0.9438	3.5313
														370.69	0.00362	370.69	0.00263		2.5	0.96995	4.8099	2.5	0.94392	3.5315
														370.9	0.00467	370.9	0.0047		2.50278	0.96988	4.81	2.50278	0.94386	3.5315
														371.11	0.00602	371.11	0.00519		2.50556	0.96988	4.8102	2.50556	0.94362	3.5314
														371.32	0.00301	371.32	0.00204		2.50833	0.96974	4.8102	2.50833	0.94362	3.5315
														371.53	0.00562	371.53	0.00439		2.51111	0.96974	4.8101	2.51111	0.94356	3.5314
														371.74	0.00388	371.74	0.00156		2.51389	0.96988	4.8104	2.51389	0.94344	3.5314
														371.95	0.00493	371.95	0.0038		2.51667	0.96988	4.8105	2.51667	0.94362	3.5315
														372.16	0.00497	372.16	0.00411		2.51944	0.96988	4.8105	2.51944	0.94368	3.5316
														372.36	0.00589	372.36	0.00422		2.52222	0.96995	4.8108	2.52222	0.94338	3.5315
														372.57	0.00501	372.57	0.00332		2.525	0.96981	4.8107	2.525	0.94338	3.5316
														372.78	0.00305	372.78	0.00384		2.52778	0.96988	4.8109	2.52778	0.94332	3.5316
														372.99	0.00379	372.99	0.00601		2.53056	0.96981	4.8109	2.53056	0.94332	3.5317
														373.2	0.00257	373.2	0.00366		2.53333	0.96974	4.8109	2.53333	0.94338	3.5317
														373.41	0.0058	373.41	0.00681		2.53611	0.96967	4.8109	2.53611	0.94356	3.5318
														373.62	0.00475	373.62	0.00401		2.53889	0.96967	4.811	2.53889	0.9435	3.5318
														373.83	0.00558	373.83	0.00342		2.54167	0.96981	4.8113	2.54167	0.94332	3.5318
														374.04	0.00523	374.04	0.00546		2.54444	0.9696	4.8111	2.54444	0.94326	3.5318
														374.25	0.0061	374.25	0.00436		2.54722	0.96974	4.8112	2.54722	0.94332	3.5318
														374.46	0.00602	374.46	0.00567		2.55	0.9696	4.8112	2.55	0.94308	3.5317
														374.67	0.00427	374.67	0.00304		2.55278	0.96967	4.8113	2.55278	0.94296	3.5317
														374.88	0.00432	374.88	0.00211		2.55556	0.96946	4.8113	2.55556	0.9429	3.5317
														375.09	0.0051	375.09	0.0028		2.55833	0.96953	4.8115	2.55833	0.9429	3.5317
														375.3	0.00497	375.3	0.00494		2.56111	0.96953	4.8115	2.56111	0.94278	3.5316
														375.51	0.00488	375.51	0.00377		2.56389	0.9696	4.8117	2.56389	0.94284	3.5318
														375.72	0.00471	375.72	0.00411		2.56667	0.96946	4.8116	2.56667	0.94302	3.5319
														375.93	0.00484	375.93	0.00422		2.56944	0.96932	4.8115	2.56944	0.94302	3.532
														376.14	0.00436	376.14	0.0066		2.57222	0.96946	4.8119	2.57222	0.94296	3.5319
														376.35	0.00593	376.35	0.00297		2.575	0.96953	4.8119	2.575	0.94302	3.532
														376.56	0.00253	376.56	0.0038		2.57778	0.96946	4.812	2.57778	0.94308	3.5321
														376.77	0.00584	376.77	0.00505		2.58056	0.96946	4.8121	2.58056	0.94284	3.532
														376.97	0.00292	376.97	0.00439		2.58333	0.96918	4.8119	2.58333	0.9426	3.5319
														377.18	0.00645	377.18	0.00197		2.58611	0.96925	4.8121	2.58611	0.9426	3.5319
														377.39	0.00371	377.39	0.0027		2.58889	0.96953	4.8124	2.58889	0.94266	3.532
														377.6	0.00558	377.6	0.00415		2.59167	0.96946	4.8124	2.59167	0.94272	3.532
														377.81	0.00384	377.81	0.0019		2.59444	0.96953	4.8125	2.59444	0.94266	3.532
														378.02	0.00358	378.02	0.00449		2.59722	0.96953	4.8127	2.59722	0.9426	3.5321
														378.23	0.00628	378.23	0.00411		2.6	0.96932	4.8125	2.6	0.94218	3.5318
														378.44	0.00375	378.44	0.00232		2.60278	0.96946	4.8128	2.60278	0.94248	3.532
														378.65	0.00436	378.65	0.00349		2.60556	0.96953	4.8128	2.60556	0.94236	3.5321
														378.86	0.00475	378.86	0.00487		2.60833	0.96939	4.8128	2.60833	0.94242	3.5321
														379.07	0.00109	379.07	0.00387		2.61111	0.96946	4.8131	2.61111	0.9423	3.5321
														379.28	0.00467	379.28	0.00387		2.61389	0.96939	4.8131	2.61389	0.94224	3.5321
														379.49	0.00275	379.49	0.00377		2.61667	0.96932	4.813	2.61667	0.9423	3.5321
														379.7	0.00501	379.7	0.00394		2.61944	0.96953	4.8132	2.61944	0.9423	3.5321
														379.9	0.0014	379.9	0.00705		2.62222	0.96903	4.813	2.62222	0.94254	3.5324
														380.11	0.00188	380.11	0.00491		2.625	0.96882	4.8129	2.625	0.9423	3.5323
														380.32	0.00388	380.32	0.00242		2.62778	0.96875	4.8129	2.62778	0.9423	3.5323
														380.53	0.00362	380.53	0.00318		2.63056	0.96889	4.8131	2.63056	0.94212	3.5323
														380.74	0.0041	380.74	0.00446		2.63333	0.96896	4.8132	2.63333	0.94206	3.5322
														380.95	0.00283	380.95	0.00415		2.63611	0.96918	4.8135	2.63611	0.94212	3.5323
														381.16	0.00358	381.16	0.0037		2.63889	0.96911	4.8135	2.63889	0.94194	3.5322
														381.37	0.00432	381.37	0.00266		2.64167	0.96918	4.8137	2.64167	0.94206	3.5324
														381.58	0.00436	381.58	0.00366		2.64444	0.96925	4.8138	2.64444	0.94224	3.5325
														381.79	0.00458	381.79	0.00425		2.64722	0.96918	4.8138	2.64722	0.94212	3.5324
														382	0.00606	382	0.00169		2.65	0.96896	4.8137	2.65	0.94218	3.5325
														382.21	0.00318	382.21	0.00498		2.65278	0.96889	4.8138	2.65278	0.94194	3.5325
														382.41	0.00545	382.41	0.00321		2.65556	0.96903	4.814	2.65556	0.94182	3.5324
														382.62	0.00475	382.62	0.00287		2.65833	0.96896	4.814	2.65833	0.94182	3.5324
														382.83	0.00227	382.83	0.0036		2.66111	0.96875	4.8138	2.66111	0.94176	3.5324
														383.04	0.00453	383.04	0.00321		2.66389	0.96889	4.8141	2.66389	0.94194	3.5326
														383.25	0.00567	383.25	0.00415		2.66667	0.96896	4.8142	2.66667	0.942	3.5326
														383.46	0.00401	383.46	0.00256		2.66944	0.96882	4.8141	2.66944	0.94182	3.5326
														383.67	0.00567	383.67	0.00339		2.67222	0.96889	4.8144	2.67222	0.94188	3.5326
														383.88	0.00571	383.88	0.0038		2.675	0.96911	4.8146	2.675	0.94176	3.5326
														384.09	0.00353	384.09	0.00339		2.67778	0.96889	4.8145	2.67778	0.94158	3.5325
														384.3	0.00262	384.3	0.00439		2.68056	0.96868	4.8144	2.68056	0.94158	3.5326
														384.5	0.00327	384.5	0.00315		2.68333	0.96882	4.8146	2.68333	0.94158	3.5326
														384.71	0.00419	384.71	0.00508		2.68611	0.96861	4.8145	2.68611	0.94158	3.5326
														384.92	0.00379	384.92	0.00474		2.68889	0.96854	4.8146	2.68889	0.9414	3.5326
														385.13	0.00562	385.13	0.00387		2.69167	0.96875	4.8148	2.69167	0.94164	3.5327
														385.34	0.00493	385.34	0.00408		2.69444	0.96861	4.8148	2.69444	0.94146	3.5326
														385.55	0.00366	385.55	0.00415		2.69722	0.96868	4.815	2.69722	0.94158	3.5328
														385.76	0.00515	385.76	0.00439		2.7	0.96854	4.8149	2.7	0.94128	3.5327
														385.97	0.00406	385.97	0.00453		2.70278	0.9684	4.8149	2.70278	0.94146	3.5328
														386.18	0.00427	386.18	0.00588		2.70556	0.96847	4.815	2.70556	0.94146	3.5328
														386.38	0.00336	386.38	0.0046		2.70833	0.96861	4.8153	2.70833	0.94122	3.5327
														386.59	0.00358	386.59	0.00377		2.71111	0.96861	4.8153	2.71111	0.94122	3.5327
														386.8	0.00693	386.8	0.00442		2.71389	0.96875	4.8154	2.71389	0.94092	3.5327
														387.01	0.00558	387.01	0.00342		2.71667	0.96875	4.8155	2.71667	0.9408	3.5326
														387.22	0.00249	387.22	0.00363		2.71944	0.96868	4.8156	2.71944	0.94068	3.5326
														387.43	0.00209	387.43	0.00283		2.72222	0.96861	4.8155	2.72222	0.94068	3.5326
														387.64	0.00519	387.64	0.00519		2.725	0.96868	4.8157	2.725	0.94068	3.5326
														387.85	0.00641	387.85	0.00339		2.72778	0.96868	4.8158	2.72778	0.9405	3.5326
														388.05	0.0041	388.05	0.00387		2.73056	0.96854	4.8158	2.73056	0.94062	3.5327
														388.26	0.00462	388.26	0.00353		2.73333	0.9684	4.8158	2.73333	0.94068	3.5328
														388.47	0.00545	388.47	0.00404		2.73611	0.96833	4.8158	2.73611	0.94062	3.5328
														388.68	0.00214	388.68	0.00456		2.73889	0.9684	4.8159	2.73889	0.94068	3.5328
														388.89	0.00567	388.89	0.00377		2.74167	0.96854	4.8161	2.74167	0.94056	3.5328
														389.1	0.00589	389.1	0.00277		2.74444	0.96861	4.8162	2.74444	0.94056	3.5328
														389.31	0.00375	389.31	0.00422		2.74722	0.96847	4.8162	2.74722	0.94062	3.5329
														389.51	0.00453	389.51	0.00242		2.75	0.96833	4.8162	2.75	0.9405	3.5328
														389.72	0.00484	389.72	0.00522		2.75278	0.96826	4.8162	2.75278	0.94038	3.5329
														389.93	0.00593	389.93	0.00404		2.75556	0.96847	4.8165	2.75556	0.9405	3.5329
														390.14	0.00231	390.14	0.00643		2.75833	0.96854	4.8166	2.75833	0.94062	3.533
														390.35	0.00458	390.35	0.00536		2.76111	0.96854	4.8167	2.76111	0.94056	3.533
														390.56	0.00593	390.56	0.00442		2.76389	0.96847	4.8167	2.76389	0.94038	3.533
														390.77	0.00344	390.77	0.00366		2.76667	0.96861	4.8169	2.76667	0.94044	3.5331
														390.97	0.00336	390.97	0.00505		2.76944	0.9684	4.8168	2.76944	0.94038	3.533
														391.18	0.00192	391.18	0.00398		2.77222	0.96826	4.8167	2.77222	0.94062	3.5332
														391.39	0.00711	391.39	0.00536		2.775	0.96819	4.8168	2.775	0.94056	3.5332
														391.6	0.0061	391.6	0.00235		2.77778	0.96826	4.8169	2.77778	0.94056	3.5332
														391.81	0.00297	391.81	0.00356		2.78056	0.96833	4.817	2.78056	0.94038	3.5331
														392.02	0.00423	392.02	0.00339		2.78333	0.96826	4.817	2.78333	0.94026	3.5331
														392.23	0.00314	392.23	0.0038		2.78611	0.96812	4.8171	2.78611	0.94032	3.5332
														392.43	0.0048	392.43	0.00584		2.78889	0.96826	4.8172	2.78889	0.93996	3.5331
														392.64	0.00789	392.64	0.00453		2.79167	0.96826	4.8172	2.79167	0.94002	3.5331
														392.85	0.00445	392.85	0.00346		2.79444	0.96819	4.8173	2.79444	0.94014	3.5332
														393.06	0.0041	393.06	0.00429		2.79722	0.96812	4.8174	2.79722	0.93978	3.5331
														393.27	0.00327	393.27	0.00401		2.8	0.96812	4.8174	2.8	0.93966	3.533
														393.48	0.00331	393.48	0.00553		2.80278	0.9679	4.8173	2.80278	0.93966	3.5331
														393.68	0.00584	393.68	0.00474		2.80556	0.96805	4.8175	2.80556	0.93972	3.5331
														393.89	0.00493	393.89	0.00346		2.80833	0.96805	4.8175	2.80833	0.9396	3.5331
														394.1	0.00484	394.1	0.00425		2.81111	0.96797	4.8176	2.81111	0.93948	3.5331
														394.31	0.00283	394.31	0.00415		2.81389	0.96805	4.8177	2.81389	0.9393	3.533
														394.52	0.0024	394.52	0.0057		2.81667	0.96797	4.8177	2.81667	0.93942	3.5331
														394.73	0.00532	394.73	0.00318		2.81944	0.9679	4.8177	2.81944	0.93913	3.533
														394.93	0.00506	394.93	0.00432		2.82222	0.96769	4.8176	2.82222	0.93919	3.5331
														395.14	0.0041	395.14	0.0038		2.825	0.96776	4.8178	2.825	0.93919	3.5331
														395.35	0.00532	395.35	0.00432		2.82778	0.96783	4.818	2.82778	0.93936	3.5332
														395.56	0.00362	395.56	0.0047		2.83056	0.96776	4.818	2.83056	0.93948	3.5333
														395.77	0.00275	395.77	0.00429		2.83333	0.96783	4.8181	2.83333	0.93925	3.5332
														395.97	0.00571	395.97	0.00543		2.83611	0.9679	4.8182	2.83611	0.93919	3.5332
														396.18	0.00488	396.18	0.0036		2.83889	0.96776	4.8182	2.83889	0.93913	3.5332
														396.39	0.00406	396.39	0.00529		2.84167	0.96776	4.8182	2.84167	0.93901	3.5332
														396.6	0.00458	396.6	0.00626		2.84444	0.96762	4.8182	2.84444	0.93895	3.5332
														396.81	0.00305	396.81	0.00442		2.84722	0.96755	4.8181	2.84722	0.93889	3.5332
														397.02	0.00336	397.02	0.00515		2.85	0.96741	4.8182	2.85	0.93889	3.5333
														397.22	0.00567	397.22	0.00519		2.85278	0.96748	4.8184	2.85278	0.93877	3.5332
														397.43	0.00144	397.43	0.00633		2.85556	0.96748	4.8184	2.85556	0.93913	3.5334
														397.64	0.00371	397.64	0.00366		2.85833	0.96741	4.8184	2.85833	0.93895	3.5334
														397.85	0.00205	397.85	0.00339		2.86111	0.96755	4.8186	2.86111	0.93895	3.5334
														398.06	0.00397	398.06	0.00346		2.86389	0.96769	4.8189	2.86389	0.93901	3.5335
														398.26	0.00698	398.26	0.00332		2.86667	0.96762	4.8188	2.86667	0.93907	3.5336
														398.47	0.00711	398.47	0.00211		2.86944	0.96748	4.8188	2.86944	0.93883	3.5335
														398.68	0.00458	398.68	0.00418		2.87222	0.96734	4.8188	2.87222	0.93859	3.5333
														398.89	0.00484	398.89	0.00263		2.875	0.96734	4.8188	2.875	0.93859	3.5334
														399.1	0.0058	399.1	0.00308		2.87778	0.96727	4.8188	2.87778	0.93847	3.5333
														399.3	0.00671	399.3	0.00615		2.88056	0.96727	4.819	2.88056	0.93853	3.5334
														399.51	0.00584	399.51	0.00539		2.88333	0.9672	4.8189	2.88333	0.93853	3.5334
														399.72	0.00584	399.72	0.00408		2.88611	0.9672	4.819	2.88611	0.93871	3.5336
														399.93	0.00597	399.93	0.00491		2.88889	0.96713	4.8191	2.88889	0.93865	3.5336
														400.14	0.00362	400.14	0.00484		2.89167	0.96713	4.8191	2.89167	0.93853	3.5336
														400.34	0.00423	400.34	0.00505		2.89444	0.96727	4.8193	2.89444	0.93847	3.5336
														400.55	0.00571	400.55	0.00387		2.89722	0.96741	4.8195	2.89722	0.93841	3.5336
														400.76	0.00362	400.76	0.00377		2.9	0.96727	4.8195	2.9	0.93835	3.5336
														400.97	0.0051	400.97	0.00398		2.90278	0.9672	4.8194	2.90278	0.93835	3.5336
														401.17	0.00201	401.17	0.00563		2.90556	0.9672	4.8196	2.90556	0.93817	3.5336
														401.38	0.00584	401.38	0.0047		2.90833	0.96734	4.8198	2.90833	0.93811	3.5336
														401.59	0.00392	401.59	0.00404		2.91111	0.9672	4.8198	2.91111	0.93793	3.5335
														401.8	0.00733	401.8	0.00633		2.91389	0.96727	4.8199	2.91389	0.93799	3.5336
														402.01	0.00698	402.01	0.00384		2.91667	0.96727	4.8199	2.91667	0.93781	3.5335
														402.21	0.00484	402.21	0.00325		2.91944	0.96734	4.8201	2.91944	0.93787	3.5336
														402.42	0.00419	402.42	0.0048		2.92222	0.96706	4.8199	2.92222	0.93781	3.5336
														402.63	0.00462	402.63	0.00529		2.925	0.96713	4.8201	2.925	0.93763	3.5335
														402.84	0.00763	402.84	0.00429		2.92778	0.96727	4.8202	2.92778	0.93763	3.5336
														403.05	0.00144	403.05	0.00373		2.93056	0.96713	4.8201	2.93056	0.93769	3.5336
														403.25	0.00641	403.25	0.00384		2.93333	0.96727	4.8204	2.93333	0.93769	3.5337
														403.46	0.00562	403.46	0.00484		2.93611	0.9672	4.8205	2.93611	0.93763	3.5337
														403.67	0.00462	403.67	0.00356		2.93889	0.96691	4.8203	2.93889	0.93745	3.5336
														403.88	0.00384	403.88	0.00595		2.94167	0.96698	4.8204	2.94167	0.93763	3.5338
														404.08	0.0065	404.08	0.00484		2.94444	0.96684	4.8203	2.94444	0.93751	3.5337
														404.29	0.00419	404.29	0.00494		2.94722	0.96691	4.8205	2.94722	0.93745	3.5338
														404.5	0.0065	404.5	0.0047		2.95	0.96677	4.8205	2.95	0.93745	3.5338
														404.71	0.00388	404.71	0.00449		2.95278	0.96691	4.8206	2.95278	0.93751	3.5339
														404.91	0.00366	404.91	0.00629		2.95556	0.96684	4.8208	2.95556	0.93733	3.5338
														405.12	0.00257	405.12	0.00328		2.95833	0.9667	4.8207	2.95833	0.93733	3.5337
														405.33	0.00305	405.33	0.00259		2.96111	0.96677	4.8208	2.96111	0.93727	3.5338
														405.54	0.00419	405.54	0.00439		2.96389	0.96663	4.8207	2.96389	0.93721	3.5338
														405.74	0.0048	405.74	0.00577		2.96667	0.96684	4.8211	2.96667	0.93709	3.5337
														405.95	0.00584	405.95	0.0029		2.96944	0.9667	4.821	2.96944	0.93697	3.5337
														406.16	0.00275	406.16	0.0036		2.97222	0.9667	4.821	2.97222	0.93697	3.5337
														406.37	0.00501	406.37	0.00363		2.975	0.9667	4.8211	2.975	0.93685	3.5337
														406.57	0.0024	406.57	0.00563		2.97778	0.96691	4.8214	2.97778	0.93697	3.5338
														406.78	0.00305	406.78	0.00505		2.98056	0.96684	4.8214	2.98056	0.93691	3.5338
														406.99	0.00501	406.99	0.00404		2.98333	0.96684	4.8215	2.98333	0.93697	3.5339
														407.2	0.00419	407.2	0.00346		2.98611	0.96698	4.8216	2.98611	0.93709	3.534
														407.4	0.00419	407.4	0.0036		2.98889	0.96684	4.8216	2.98889	0.93709	3.5341
														407.61	0.00493	407.61	0.00619		2.99167	0.9667	4.8216	2.99167	0.93691	3.534
														407.82	0.0058	407.82	0.00404		2.99444	0.96649	4.8215	2.99444	0.93691	3.534
														408.03	0.00427	408.03	0.00398		2.99722	0.96656	4.8217	2.99722	0.93697	3.5341
														408.23	0.00331	408.23	0.00273		3	0.96649	4.8216	3	0.93685	3.534
														408.44	0.00323	408.44	0.00418		3.00278	0.96677	4.822	3.00278	0.93655	3.5339
														408.65	0.00554	408.65	0.00536		3.00556	0.9667	4.8219	3.00556	0.93673	3.534
														408.86	0.00724	408.86	0.00608		3.00833	0.96656	4.8219	3.00833	0.93673	3.534
														409.06	0.00567	409.06	0.00522		3.01111	0.96663	4.8221	3.01111	0.93655	3.534
														409.27	0.00453	409.27	0.0046		3.01389	0.96663	4.8221	3.01389	0.93673	3.5341
														409.48	0.00397	409.48	0.00404		3.01667	0.96684	4.8224	3.01667	0.93655	3.534
														409.69	0.0061	409.69	0.0055		3.01944	0.96684	4.8225	3.01944	0.93667	3.5342
														409.89	0.00562	409.89	0.00539		3.02222	0.96684	4.8226	3.02222	0.93661	3.5342
														410.1	0.00523	410.1	0.00418		3.025	0.96656	4.8224	3.025	0.93637	3.5341
														410.31	0.0051	410.31	0.00432		3.02778	0.96656	4.8225	3.02778	0.93613	3.534
														410.51	0.00344	410.51	0.00335		3.03056	0.96649	4.8225	3.03056	0.93613	3.5341
														410.72	0.00305	410.72	0.00512		3.03333	0.9667	4.8228	3.03333	0.93619	3.5341
														410.93	0.00815	410.93	0.00595		3.03611	0.9667	4.8228	3.03611	0.93631	3.5342
														411.14	0.00467	411.14	0.0037		3.03889	0.96691	4.8232	3.03889	0.93625	3.5341
														411.34	0.00462	411.34	0.00487		3.04167	0.9667	4.8229	3.04167	0.93625	3.5342
														411.55	0.00549	411.55	0.00442		3.04444	0.96677	4.8231	3.04444	0.93607	3.5342
														411.76	0.00567	411.76	0.0057		3.04722	0.96656	4.823	3.04722	0.93619	3.5343
														411.96	0.00432	411.96	0.00273		3.05	0.96635	4.8229	3.05	0.93601	3.5342
														412.17	0.0044	412.17	0.00536		3.05278	0.96628	4.8229	3.05278	0.93595	3.5342
														412.38	0.00593	412.38	0.00553		3.05556	0.96649	4.8232	3.05556	0.93589	3.5342
														412.59	0.00358	412.59	0.00705		3.05833	0.96656	4.8233	3.05833	0.93565	3.5341
														412.79	0.00693	412.79	0.00695		3.06111	0.96656	4.8234	3.06111	0.93577	3.5342
														413	0.00384	413	0.00501		3.06389	0.96628	4.8232	3.06389	0.93583	3.5342
														413.21	0.0044	413.21	0.00584		3.06667	0.96614	4.8231	3.06667	0.93565	3.5341
														413.41	0.00445	413.41	0.00588		3.06944	0.96614	4.8232	3.06944	0.93565	3.5342
														413.62	0.00728	413.62	0.00432		3.07222	0.96628	4.8234	3.07222	0.93577	3.5343
														413.83	0.00222	413.83	0.00436		3.075	0.96649	4.8237	3.075	0.93583	3.5343
														414.04	0.0044	414.04	0.00557		3.07778	0.96635	4.8237	3.07778	0.93541	3.5342
														414.24	0.00414	414.24	0.00574		3.08056	0.96635	4.8238	3.08056	0.93559	3.5343
														414.45	0.00445	414.45	0.00539		3.08333	0.96614	4.8237	3.08333	0.93547	3.5343
														414.66	0.00214	414.66	0.00591		3.08611	0.96635	4.824	3.08611	0.93559	3.5344
														414.86	0.00689	414.86	0.00491		3.08889	0.96642	4.8241	3.08889	0.93547	3.5343
														415.07	0.00227	415.07	0.00501		3.09167	0.96649	4.8242	3.09167	0.93547	3.5344
														415.28	0.0041	415.28	0.00436		3.09444	0.96614	4.824	3.09444	0.93553	3.5345
														415.48	0.00331	415.48	0.00591		3.09722	0.96614	4.8241	3.09722	0.93547	3.5345
														415.69	0.00423	415.69	0.00563		3.1	0.96614	4.8241	3.1	0.93535	3.5344
														415.9	0.00371	415.9	0.0055		3.10278	0.96592	4.8241	3.10278	0.93553	3.5346
														416.11	0.00353	416.11	0.00442		3.10556	0.96592	4.824	3.10556	0.93547	3.5346
														416.31	0.0048	416.31	0.00401		3.10833	0.966	4.8242	3.10833	0.93559	3.5346
														416.52	0.00436	416.52	0.00615		3.11111	0.96614	4.8245	3.11111	0.93541	3.5346
														416.73	0.00515	416.73	0.00577		3.11389	0.966	4.8244	3.11389	0.93535	3.5346
														416.93	0.00506	416.93	0.00498		3.11667	0.966	4.8244	3.11667	0.93547	3.5347
														417.14	0.00288	417.14	0.00716		3.11944	0.966	4.8244	3.11944	0.93547	3.5347
														417.35	0.00401	417.35	0.00626		3.12222	0.96578	4.8244	3.12222	0.93529	3.5347
														417.55	0.00654	417.55	0.0055		3.125	0.96578	4.8246	3.125	0.93523	3.5347
														417.76	0.00567	417.76	0.00636		3.12778	0.96578	4.8245	3.12778	0.93535	3.5348
														417.97	0.00515	417.97	0.00577		3.13056	0.966	4.8248	3.13056	0.93517	3.5347
														418.17	0.00414	418.17	0.00653		3.13333	0.96585	4.8248	3.13333	0.93523	3.5348
														418.38	0.00576	418.38	0.00636		3.13611	0.96585	4.8249	3.13611	0.93523	3.5348
														418.59	0.00558	418.59	0.00626		3.13889	0.96585	4.8249	3.13889	0.93523	3.5348
														418.79	0.00397	418.79	0.0065		3.14167	0.96592	4.8251	3.14167	0.93511	3.5349
														419	0.00458	419	0.00567		3.14444	0.96614	4.8254	3.14444	0.93493	3.5348
														419.21	0.00458	419.21	0.0056		3.14722	0.96578	4.825	3.14722	0.93511	3.5349
														419.41	0.00349	419.41	0.00456		3.15	0.96578	4.8252	3.15	0.93505	3.5349
														419.62	0.00584	419.62	0.00525		3.15278	0.96571	4.8252	3.15278	0.93475	3.5348
														419.83	0	419.83	0.00809		3.15556	0.9655	4.8251	3.15556	0.93487	3.5348
														420.03	0.00118	420.03	0.00415		3.15833	0.96564	4.8253	3.15833	0.93469	3.5348
														420.24	0.0065	420.24	0.00909		3.16111	0.96571	4.8255	3.16111	0.93475	3.5349
														420.45	0.00301	420.45	0.00588		3.16389	0.96578	4.8256	3.16389	0.93475	3.5349
														420.65	0.00515	420.65	0.00595		3.16667	0.96585	4.8257	3.16667	0.93475	3.5349
														420.86	0.00584	420.86	0.00674		3.16944	0.96564	4.8256	3.16944	0.93481	3.535
														421.07	0.00955	421.07	0.00553		3.17222	0.96571	4.8257	3.17222	0.93481	3.535
														421.27	0.00235	421.27	0.00584		3.175	0.96536	4.8255	3.175	0.93481	3.535
														421.48	0.00554	421.48	0.00816		3.17778	0.96536	4.8255	3.17778	0.93463	3.535
														421.69	0.00567	421.69	0.00664		3.18056	0.96522	4.8255	3.18056	0.93481	3.5351
														421.89	0.00275	421.89	0.0065		3.18333	0.96515	4.8255	3.18333	0.93475	3.5351
														422.1	0.00371	422.1	0.00667		3.18611	0.96536	4.8258	3.18611	0.93481	3.5352
														422.31	0.00645	422.31	0.00757		3.18889	0.96536	4.8259	3.18889	0.93463	3.5351
														422.51	0.00475	422.51	0.00743		3.19167	0.96522	4.8258	3.19167	0.93457	3.5351
														422.72	0.00401	422.72	0.00781		3.19444	0.96529	4.8259	3.19444	0.93457	3.5351
														422.92	0.00349	422.92	0.00747		3.19722	0.96543	4.8262	3.19722	0.93433	3.535
														423.13	0.00467	423.13	0.00771		3.2	0.9655	4.8263	3.2	0.93427	3.535
														423.34	0.0061	423.34	0.00857		3.20278	0.96536	4.8262	3.20278	0.93421	3.535
														423.54	0.0044	423.54	0.00716		3.20556	0.96515	4.8261	3.20556	0.93433	3.5351
														423.75	0.00488	423.75	0.00881		3.20833	0.96522	4.8263	3.20833	0.93445	3.5352
														423.96	0.00353	423.96	0.00774		3.21111	0.96522	4.8263	3.21111	0.93433	3.5352
														424.16	0.00349	424.16	0.00923		3.21389	0.9655	4.8267	3.21389	0.93433	3.5352
														424.37	0.00515	424.37	0.0094		3.21667	0.96557	4.8268	3.21667	0.93415	3.5351
														424.58	0.00571	424.58	0.00975		3.21944	0.9655	4.8268	3.21944	0.93421	3.5352
														424.78	0.0085	424.78	0.0085		3.22222	0.96536	4.8267	3.22222	0.93403	3.5352
														424.99	0.00658	424.99	0.00888		3.225	0.9655	4.827	3.225	0.93397	3.5352
														425.19	0.00375	425.19	0.00878		3.22778	0.96557	4.8271	3.22778	0.93415	3.5353
														425.4	0.00602	425.4	0.00805		3.23056	0.96543	4.8271	3.23056	0.93415	3.5353
														425.61	0.00375	425.61	0.01096		3.23333	0.96536	4.8271	3.23333	0.93409	3.5353
														425.81	0.00523	425.81	0.01023		3.23611	0.96529	4.8271	3.23611	0.93403	3.5353
														426.02	0.00056698	426.02	0.01179		3.23889	0.96522	4.827	3.23889	0.93385	3.5353
														426.23	0.00554	426.23	0.00996		3.24167	0.96529	4.8272	3.24167	0.93373	3.5352
														426.43	0.00571	426.43	0.00878		3.24444	0.96522	4.8272	3.24444	0.93385	3.5353
														426.64	0.0061	426.64	0.0094		3.24722	0.96486	4.8269	3.24722	0.93373	3.5353
														426.84	0.00201	426.84	0.00875		3.25	0.96493	4.8271	3.25	0.93361	3.5352
														427.05	0.00554	427.05	0.01137		3.25278	0.96493	4.8272	3.25278	0.93361	3.5353
														427.26	0.00576	427.26	0.0122		3.25556	0.96515	4.8275	3.25556	0.93367	3.5354
														427.46	0.00523	427.46	0.01168		3.25833	0.96508	4.8275	3.25833	0.93373	3.5355
														427.67	0.0051	427.67	0.01151		3.26111	0.96479	4.8273	3.26111	0.93355	3.5354
														427.88	0.00528	427.88	0.01241		3.26389	0.96493	4.8275	3.26389	0.93355	3.5354
														428.08	0.00602	428.08	0.01293		3.26667	0.96493	4.8275	3.26667	0.93355	3.5354
														428.29	0.00414	428.29	0.01044		3.26944	0.96515	4.8278	3.26944	0.93349	3.5354
														428.49	0.00741	428.49	0.01338		3.27222	0.96522	4.828	3.27222	0.93349	3.5354
														428.7	0.00562	428.7	0.01324		3.275	0.96501	4.8278	3.275	0.93331	3.5354
														428.91	0.00475	428.91	0.01317		3.27778	0.96493	4.8278	3.27778	0.93331	3.5354
														429.11	0.00392	429.11	0.01303		3.28056	0.96501	4.8279	3.28056	0.93343	3.5355
														429.32	0.00571	429.32	0.01504		3.28333	0.96479	4.8279	3.28333	0.93325	3.5355
														429.52	0.00536	429.52	0.01549		3.28611	0.96493	4.8281	3.28611	0.93343	3.5357
														429.73	0.00462	429.73	0.015		3.28889	0.96501	4.8282	3.28889	0.93331	3.5356
														429.94	0.00275	429.94	0.01403		3.29167	0.96508	4.8284	3.29167	0.93313	3.5355
														430.14	0.00453	430.14	0.01421		3.29444	0.96493	4.8283	3.29444	0.93325	3.5356
														430.35	0.00401	430.35	0.01663		3.29722	0.96486	4.8282	3.29722	0.93313	3.5356
														430.55	0.00754	430.55	0.01715		3.3	0.96479	4.8283	3.3	0.93295	3.5355
														430.76	0.00305	430.76	0.01673		3.30278	0.96479	4.8284	3.30278	0.93295	3.5356
														430.97	0.00488	430.97	0.01829		3.30556	0.96472	4.8284	3.30556	0.93313	3.5357
														431.17	0.00658	431.17	0.01635		3.30833	0.96493	4.8286	3.30833	0.93289	3.5356
														431.38	0.00471	431.38	0.0188		3.31111	0.96493	4.8288	3.31111	0.93283	3.5356
														431.58	0.00593	431.58	0.01725		3.31389	0.96472	4.8286	3.31389	0.93277	3.5356
														431.79	0.00401	431.79	0.01988		3.31667	0.96444	4.8283	3.31667	0.93283	3.5357
														431.99	0.0041	431.99	0.01742		3.31944	0.96458	4.8287	3.31944	0.93295	3.5357
														432.2	0.00401	432.2	0.02088		3.32222	0.96451	4.8287	3.32222	0.93283	3.5357
														432.41	0.00536	432.41	0.01957		3.325	0.96479	4.8289	3.325	0.93265	3.5357
														432.61	0.00562	432.61	0.01977		3.32778	0.96486	4.8291	3.32778	0.93271	3.5357
														432.82	0.0044	432.82	0.02036		3.33056	0.96486	4.8292	3.33056	0.93265	3.5357
														433.02	0.00536	433.02	0.02233		3.33333	0.96465	4.829	3.33333	0.93265	3.5357
														433.23	0.00562	433.23	0.01963		3.33611	0.96458	4.8291	3.33611	0.93271	3.5358
														433.43	0.00497	433.43	0.0243		3.33889	0.96458	4.8292	3.33889	0.93253	3.5358
														433.64	0.00497	433.64	0.02091		3.34167	0.96451	4.829	3.34167	0.93235	3.5357
														433.85	0.00671	433.85	0.0244		3.34444	0.96451	4.8292	3.34444	0.93241	3.5358
														434.05	0.00462	434.05	0.02323		3.34722	0.96437	4.8291	3.34722	0.93229	3.5358
														434.26	0.00532	434.26	0.0244		3.35	0.96437	4.8292	3.35	0.93241	3.5359
														434.46	0.00506	434.46	0.02558		3.35278	0.96437	4.8293	3.35278	0.93235	3.5358
														434.67	0.00488	434.67	0.02451		3.35556	0.96458	4.8297	3.35556	0.93235	3.5359
														434.87	0.0041	434.87	0.03014		3.35833	0.96465	4.8297	3.35833	0.93259	3.536
														435.08	0.00366	435.08	0.02627		3.36111	0.96451	4.8296	3.36111	0.93241	3.5359
														435.29	0.00493	435.29	0.02904		3.36389	0.96451	4.8297	3.36389	0.93212	3.5358
														435.49	0.00453	435.49	0.02962		3.36667	0.96458	4.8299	3.36667	0.93217	3.5359
														435.7	0.00414	435.7	0.02949		3.36944	0.96472	4.8301	3.36944	0.93235	3.5361
														435.9	0.00506	435.9	0.03332		3.37222	0.96465	4.8301	3.37222	0.93229	3.536
														436.11	0.00619	436.11	0.03004		3.375	0.96451	4.83	3.375	0.93217	3.536
														436.31	0.00794	436.31	0.03564		3.37778	0.96437	4.83	3.37778	0.93235	3.5361
														436.52	0.0061	436.52	0.0336		3.38056	0.96423	4.8298	3.38056	0.93229	3.5361
														436.72	0.00763	436.72	0.03329		3.38333	0.96437	4.8301	3.38333	0.93235	3.5362
														436.93	0.00619	436.93	0.03595		3.38611	0.96423	4.83	3.38611	0.93223	3.5362
														437.14	0.00397	437.14	0.03502		3.38889	0.9643	4.8301	3.38889	0.93223	3.5362
														437.34	0.00763	437.34	0.03809		3.39167	0.96423	4.8302	3.39167	0.93217	3.5362
														437.55	0.00615	437.55	0.03944		3.39444	0.96437	4.8304	3.39444	0.93212	3.5362
														437.75	0.0041	437.75	0.03778		3.39722	0.9643	4.8304	3.39722	0.932	3.5362
														437.96	0.00654	437.96	0.04093		3.4	0.9643	4.8305	3.4	0.93212	3.5363
														438.16	0.00427	438.16	0.0383		3.40278	0.9643	4.8306	3.40278	0.93212	3.5363
														438.37	0.00423	438.37	0.04034		3.40556	0.96402	4.8304	3.40556	0.93194	3.5362
														438.57	0.00828	438.57	0.04238		3.40833	0.96416	4.8306	3.40833	0.93176	3.5362
														438.78	0.00645	438.78	0.04573		3.41111	0.96437	4.8308	3.41111	0.93176	3.5362
														438.98	0.00606	438.98	0.04428		3.41389	0.9643	4.8308	3.41389	0.93206	3.5364
														439.19	0.00344	439.19	0.04549		3.41667	0.9643	4.8308	3.41667	0.93182	3.5363
														439.4	0.00523	439.4	0.04608		3.41944	0.96409	4.8307	3.41944	0.93188	3.5364
														439.6	0.00654	439.6	0.04722		3.42222	0.96402	4.8308	3.42222	0.93194	3.5365
														439.81	0.00262	439.81	0.04708		3.425	0.96402	4.8308	3.425	0.93176	3.5364
														440.01	0.00493	440.01	0.05265		3.42778	0.96394	4.8308	3.42778	0.93188	3.5365
														440.22	0.00576	440.22	0.05075		3.43056	0.96409	4.831	3.43056	0.93176	3.5365
														440.42	0.00597	440.42	0.05254		3.43333	0.96423	4.8312	3.43333	0.93176	3.5365
														440.63	0.00458	440.63	0.05285		3.43611	0.96409	4.8311	3.43611	0.9317	3.5365
														440.83	0.00698	440.83	0.05309		3.43889	0.96416	4.8313	3.43889	0.93164	3.5365
														441.04	0.00471	441.04	0.05669		3.44167	0.96409	4.8313	3.44167	0.93176	3.5366
														441.24	0.00462	441.24	0.05662		3.44444	0.96402	4.8314	3.44444	0.93158	3.5365
														441.45	0.00536	441.45	0.0569		3.44722	0.96373	4.8312	3.44722	0.93164	3.5366
														441.65	0.00541	441.65	0.05814		3.45	0.9638	4.8314	3.45	0.93158	3.5366
														441.86	0.00811	441.86	0.06167		3.45278	0.96387	4.8315	3.45278	0.93164	3.5367
														442.06	0.00719	442.06	0.05977		3.45556	0.96402	4.8315	3.45556	0.93152	3.5367
														442.27	0.00593	442.27	0.06433		3.45833	0.96387	4.8316	3.45833	0.93134	3.5366
														442.47	0.00837	442.47	0.06582		3.46111	0.9638	4.8316	3.46111	0.93104	3.5364
														442.68	0.00728	442.68	0.06744		3.46389	0.96373	4.8315	3.46389	0.93104	3.5365
														442.88	0.00746	442.88	0.07194		3.46667	0.96387	4.8318	3.46667	0.93098	3.5364
														443.09	0.00685	443.09	0.07121		3.46944	0.96366	4.8317	3.46944	0.93116	3.5366
														443.29	0.00663	443.29	0.0682		3.47222	0.96366	4.8317	3.47222	0.93098	3.5365
														443.5	0.00951	443.5	0.07014		3.475	0.96366	4.8318	3.475	0.93086	3.5365
														443.7	0.00654	443.7	0.07536		3.47778	0.96366	4.8318	3.47778	0.93098	3.5366
														443.91	0.01073	443.91	0.07657		3.48056	0.96373	4.832	3.48056	0.93092	3.5366
														444.11	0.00942	444.11	0.07688		3.48333	0.96338	4.8317	3.48333	0.93068	3.5365
														444.32	0.00863	444.32	0.07951		3.48611	0.96359	4.832	3.48611	0.93068	3.5366
														444.52	0.00916	444.52	0.08033		3.48889	0.96366	4.8321	3.48889	0.93062	3.5366
														444.73	0.00811	444.73	0.07933		3.49167	0.96352	4.8321	3.49167	0.93092	3.5368
														444.93	0.01182	444.93	0.08431		3.49444	0.96366	4.8322	3.49444	0.93074	3.5367
														445.14	0.01203	445.14	0.0849		3.49722	0.96373	4.8324	3.49722	0.9308	3.5368
														445.34	0.00968	445.34	0.08562		3.5	0.96387	4.8326	3.5	0.93074	3.5368
														445.55	0.00846	445.55	0.08818		3.50278	0.96387	4.8328	3.50278	0.9308	3.5369
														445.75	0.00833	445.75	0.09057		3.50556	0.96366	4.8326	3.50556	0.9308	3.5369
														445.96	0.00436	445.96	0.09077		3.50833	0.96352	4.8325	3.50833	0.93092	3.537
														446.16	0.0106	446.16	0.09385		3.51111	0.96359	4.8326	3.51111	0.93056	3.5369
														446.37	0.01003	446.37	0.09261		3.51389	0.96359	4.8327	3.51389	0.93068	3.5369
														446.57	0.00903	446.57	0.09606		3.51667	0.96366	4.8328	3.51667	0.93056	3.5369
														446.78	0.00955	446.78	0.09606		3.51944	0.96359	4.8328	3.51944	0.93062	3.5369
														446.98	0.00741	446.98	0.09841		3.52222	0.96338	4.8327	3.52222	0.9305	3.5369
														447.19	0.00916	447.19	0.10038		3.525	0.96331	4.8326	3.525	0.93032	3.5368
														447.39	0.01142	447.39	0.10633		3.52778	0.96324	4.8326	3.52778	0.9302	3.5369
														447.6	0.00903	447.6	0.10657		3.53056	0.96324	4.8328	3.53056	0.93026	3.5369
														447.8	0.01086	447.8	0.10505		3.53333	0.9631	4.8327	3.53333	0.93026	3.537
														448.01	0.01173	448.01	0.11089		3.53611	0.9631	4.8328	3.53611	0.93026	3.537
														448.21	0.01147	448.21	0.1093		3.53889	0.96303	4.8328	3.53889	0.93014	3.537
														448.42	0.01256	448.42	0.11269		3.54167	0.96317	4.8329	3.54167	0.9302	3.537
														448.62	0.01116	448.62	0.111		3.54444	0.9631	4.833	3.54444	0.93008	3.5369
														448.83	0.01513	448.83	0.1159		3.54722	0.9631	4.8331	3.54722	0.9299	3.5369
														449.03	0.01295	449.03	0.11874		3.55	0.96317	4.8331	3.55	0.92984	3.5369
														449.23	0.01238	449.23	0.12399		3.55278	0.96331	4.8334	3.55278	0.92996	3.537
														449.44	0.01138	449.44	0.1241		3.55556	0.96324	4.8333	3.55556	0.92984	3.5369
														449.64	0.01317	449.64	0.12583		3.55833	0.96303	4.8332	3.55833	0.92984	3.537
														449.85	0.01112	449.85	0.12904		3.56111	0.96317	4.8334	3.56111	0.92984	3.537
														450.05	0.01535	450.05	0.12987		3.56389	0.96324	4.8335	3.56389	0.92948	3.5368
														450.26	0.01456	450.26	0.13098		3.56667	0.9631	4.8335	3.56667	0.92948	3.5369
														450.46	0.016	450.46	0.13772		3.56944	0.96331	4.8338	3.56944	0.92954	3.5369
														450.67	0.01666	450.67	0.14024		3.57222	0.96324	4.8338	3.57222	0.9296	3.537
														450.87	0.01683	450.87	0.14363		3.575	0.9631	4.8337	3.575	0.92948	3.537
														451.08	0.01862	451.08	0.1456		3.57778	0.96296	4.8337	3.57778	0.92942	3.537
														451.28	0.02123	451.28	0.14169		3.58056	0.96281	4.8336	3.58056	0.9293	3.5369
														451.49	0.01796	451.49	0.14757		3.58333	0.96288	4.8337	3.58333	0.92924	3.537
														451.69	0.0174	451.69	0.1474		3.58611	0.96288	4.8338	3.58611	0.92912	3.5369
														451.89	0.01932	451.89	0.15102		3.58889	0.9626	4.8336	3.58889	0.92924	3.5371
														452.1	0.02023	452.1	0.15217		3.59167	0.96274	4.8338	3.59167	0.92912	3.537
														452.3	0.02342	452.3	0.15586		3.59444	0.96274	4.8339	3.59444	0.92918	3.5371
														452.51	0.0232	452.51	0.15434		3.59722	0.96288	4.834	3.59722	0.92924	3.5371
														452.71	0.02424	452.71	0.1597		3.6	0.96274	4.8339	3.6	0.92918	3.5371
														452.92	0.02607	452.92	0.16682		3.60278	0.96296	4.8343	3.60278	0.92906	3.5371
														453.12	0.02782	453.12	0.16164		3.60556	0.96267	4.8341	3.60556	0.92906	3.5371
														453.33	0.0293	453.33	0.17052		3.60833	0.96281	4.8342	3.60833	0.929	3.5371
														453.53	0.02904	453.53	0.17719		3.61111	0.96274	4.8342	3.61111	0.92888	3.5371
														453.73	0.03113	453.73	0.17841		3.61389	0.96288	4.8344	3.61389	0.92894	3.5371
														453.94	0.03017	453.94	0.17864		3.61667	0.96296	4.8345	3.61667	0.92918	3.5373
														454.14	0.03266	454.14	0.18293		3.61944	0.96274	4.8344	3.61944	0.92906	3.5373
														454.35	0.03654	454.35	0.18313		3.62222	0.96274	4.8345	3.62222	0.929	3.5373
														454.55	0.03615	454.55	0.18887		3.625	0.96267	4.8345	3.625	0.92894	3.5373
														454.76	0.04164	454.76	0.18603		3.62778	0.96281	4.8347	3.62778	0.92864	3.5372
														454.96	0.04164	454.96	0.19213		3.63056	0.96274	4.8347	3.63056	0.92882	3.5373
														455.16	0.04212	455.16	0.19316		3.63333	0.96281	4.8349	3.63333	0.92894	3.5374
														455.37	0.04234	455.37	0.20097		3.63611	0.96296	4.835	3.63611	0.92882	3.5374
														455.57	0.04888	455.57	0.19949		3.63889	0.96303	4.8351	3.63889	0.92864	3.5373
														455.78	0.04862	455.78	0.20035		3.64167	0.96303	4.8352	3.64167	0.92858	3.5373
														455.98	0.05368	455.98	0.20855		3.64444	0.96288	4.8351	3.64444	0.92858	3.5374
														456.19	0.0535	456.19	0.21189		3.64722	0.96296	4.8352	3.64722	0.9284	3.5373
														456.39	0.06035	456.39	0.21422		3.65	0.96296	4.8353	3.65	0.92858	3.5374
														456.59	0.06231	456.59	0.21677		3.65278	0.96246	4.835	3.65278	0.92822	3.5373
														456.8	0.06113	456.8	0.22016		3.65556	0.9626	4.8351	3.65556	0.92822	3.5373
														457	0.06571	457	0.22043		3.65833	0.9626	4.8352	3.65833	0.92822	3.5373
														457.21	0.07007	457.21	0.2233		3.66111	0.96274	4.8354	3.66111	0.92798	3.5372
														457.41	0.07539	457.41	0.22838		3.66389	0.96246	4.8352	3.66389	0.92804	3.5373
														457.61	0.07652	457.61	0.23243		3.66667	0.96239	4.8352	3.66667	0.92798	3.5373
														457.82	0.07944	457.82	0.23952		3.66944	0.96253	4.8353	3.66944	0.9281	3.5374
														458.02	0.08446	458.02	0.2363		3.67222	0.96218	4.8351	3.67222	0.92816	3.5374
														458.23	0.08873	458.23	0.23637		3.675	0.96225	4.8353	3.675	0.92816	3.5374
														458.43	0.0968	458.43	0.24329		3.67778	0.96239	4.8355	3.67778	0.92828	3.5375
														458.63	0.10072	458.63	0.25483		3.68056	0.96253	4.8356	3.68056	0.92798	3.5374
														458.84	0.10495	458.84	0.2511		3.68333	0.96225	4.8355	3.68333	0.92816	3.5375
														459.04	0.11158	459.04	0.25559		3.68611	0.96225	4.8355	3.68611	0.92834	3.5377
														459.25	0.11429	459.25	0.25517		3.68889	0.96225	4.8356	3.68889	0.92822	3.5376
														459.45	0.11716	459.45	0.25742		3.69167	0.96239	4.8358	3.69167	0.9281	3.5376
														459.65	0.12776	459.65	0.26807		3.69444	0.96218	4.8356	3.69444	0.92804	3.5376
														459.86	0.13696	459.86	0.26889		3.69722	0.96232	4.8358	3.69722	0.92792	3.5376
														460.06	0.14241	460.06	0.27406		3.7	0.96225	4.8358	3.7	0.9278	3.5376
														460.27	0.14899	460.27	0.28142		3.70278	0.96239	4.8359	3.70278	0.92786	3.5376
														460.47	0.15837	460.47	0.28624		3.70556	0.96232	4.8361	3.70556	0.92792	3.5377
														460.67	0.16962	460.67	0.28812		3.70833	0.96232	4.8361	3.70833	0.92798	3.5377
														460.88	0.1697	460.88	0.29202		3.71111	0.96232	4.8361	3.71111	0.92804	3.5378
														461.08	0.18095	461.08	0.29148		3.71389	0.96218	4.8361	3.71389	0.92792	3.5377
														461.29	0.1905	461.29	0.29607		3.71667	0.96197	4.836	3.71667	0.92774	3.5377
														461.49	0.20276	461.49	0.3025		3.71944	0.96204	4.8361	3.71944	0.9275	3.5376
														461.69	0.21043	461.69	0.30785		3.72222	0.96218	4.8363	3.72222	0.92768	3.5377
														461.9	0.21466	461.9	0.30768		3.725	0.96225	4.8364	3.725	0.92768	3.5378
														462.1	0.22818	462.1	0.31138		3.72778	0.96218	4.8363	3.72778	0.9275	3.5377
														462.3	0.24042	462.3	0.32285		3.73056	0.96211	4.8363	3.73056	0.92756	3.5378
														462.51	0.24766	462.51	0.31733		3.73333	0.96218	4.8365	3.73333	0.92762	3.5378
														462.71	0.26342	462.71	0.32576		3.73611	0.96225	4.8365	3.73611	0.92762	3.5379
														462.92	0.2734	462.92	0.33136		3.73889	0.96197	4.8365	3.73889	0.92756	3.5379
														463.12	0.27902	463.12	0.32331		3.74167	0.96218	4.8367	3.74167	0.9275	3.5379
														463.32	0.29878	463.32	0.33443		3.74444	0.96211	4.8367	3.74444	0.92744	3.5379
														463.53	0.3087	463.53	0.3397		3.74722	0.96211	4.8368	3.74722	0.9275	3.5379
														463.73	0.32226	463.73	0.341		3.75	0.96211	4.8368	3.75	0.92744	3.5379
														463.93	0.33519	463.93	0.3493		3.75278	0.96204	4.8368	3.75278	0.9272	3.5379
														464.14	0.34085	464.14	0.35408		3.75556	0.96197	4.8368	3.75556	0.92714	3.5378
														464.34	0.35895	464.34	0.35837		3.75833	0.96197	4.8368	3.75833	0.92732	3.538
														464.55	0.37355	464.55	0.3593		3.76111	0.96189	4.8369	3.76111	0.92732	3.5379
														464.75	0.38663	464.75	0.36669		3.76389	0.96189	4.8368	3.76389	0.92702	3.5379
														464.95	0.40372	464.95	0.36784		3.76667	0.96182	4.8369	3.76667	0.92696	3.5378
														465.16	0.41492	465.16	0.36849		3.76944	0.96189	4.8371	3.76944	0.9269	3.5378
														465.36	0.43351	465.36	0.37783		3.77222	0.96182	4.8371	3.77222	0.92708	3.5379
														465.56	0.44271	465.56	0.37913		3.775	0.96204	4.8373	3.775	0.92702	3.538
														465.77	0.44837	465.77	0.37385		3.77778	0.96197	4.8373	3.77778	0.92696	3.538
														465.97	0.47528	465.97	0.3872		3.78056	0.96197	4.8373	3.78056	0.92684	3.5379
														466.17	0.48953	466.17	0.38647		3.78333	0.96204	4.8374	3.78333	0.92684	3.5379
														466.38	0.50104	466.38	0.39532		3.78611	0.96197	4.8375	3.78611	0.92684	3.538
														466.58	0.53283	466.58	0.41307		3.78889	0.96204	4.8376	3.78889	0.9269	3.538
														466.78	0.54718	466.78	0.41515		3.79167	0.96189	4.8376	3.79167	0.92678	3.5381
														466.99	0.55908	466.99	0.41025		3.79444	0.96197	4.8377	3.79444	0.92666	3.538
														467.19	0.56515	467.19	0.41312		3.79722	0.96182	4.8376	3.79722	0.92654	3.538
														467.39	0.59779	467.39	0.42593		3.8	0.96182	4.8376	3.8	0.92648	3.538
														467.6	0.6114	467.6	0.42342		3.80278	0.96182	4.8376	3.80278	0.92648	3.538
														467.8	0.62771	467.8	0.43932		3.80556	0.96168	4.8376	3.80556	0.92678	3.5381
														468	0.64638	468	0.43932		3.80833	0.96168	4.8377	3.80833	0.92678	3.5382
														468.21	0.64729	468.21	0.42821		3.81111	0.96175	4.8378	3.81111	0.92666	3.5382
														468.41	0.6632	468.41	0.44631		3.81389	0.96168	4.8378	3.81389	0.92654	3.5382
														468.61	0.69709	468.61	0.45397		3.81667	0.96175	4.8379	3.81667	0.9266	3.5382
														468.82	0.70105	468.82	0.45107		3.81944	0.96175	4.838	3.81944	0.9266	3.5382
														469.02	0.71823	469.02	0.45588		3.82222	0.96175	4.838	3.82222	0.92642	3.5382
														469.22	0.73791	469.22	0.46825		3.825	0.96168	4.8381	3.825	0.92648	3.5382
														469.43	0.7566	469.43	0.47692		3.82778	0.96175	4.8381	3.82778	0.92654	3.5383
														469.63	0.78326	469.63	0.48442		3.83056	0.96175	4.8383	3.83056	0.92624	3.5382
														469.83	0.78585	469.83	0.47858		3.83333	0.96175	4.8383	3.83333	0.92642	3.5383
														470.04	0.81164	470.04	0.49807		3.83611	0.96154	4.8381	3.83611	0.92648	3.5383
														470.24	0.81255	470.24	0.4951		3.83889	0.96133	4.838	3.83889	0.92648	3.5384
														470.44	0.81564	470.44	0.48893		3.84167	0.96133	4.838	3.84167	0.92648	3.5384
														470.65	0.83321	470.65	0.50233		3.84444	0.96119	4.838	3.84444	0.92648	3.5385
														470.85	0.85096	470.85	0.51305		3.84722	0.96126	4.838	3.84722	0.92618	3.5383
														471.05	0.86876	471.05	0.51723		3.85	0.96154	4.8384	3.85	0.92624	3.5384
														471.26	0.89797	471.26	0.53362		3.85278	0.96147	4.8384	3.85278	0.9263	3.5385
														471.46	0.8875	471.46	0.52331		3.85556	0.96147	4.8384	3.85556	0.92636	3.5385
														471.66	0.88054	471.66	0.52538		3.85833	0.96133	4.8384	3.85833	0.92618	3.5384
														471.87	0.88899	471.87	0.52847		3.86111	0.9614	4.8386	3.86111	0.92612	3.5384
														472.07	0.92491	472.07	0.54329		3.86389	0.96154	4.8389	3.86389	0.926	3.5384
														472.27	0.91961	472.27	0.53693		3.86667	0.96168	4.8388	3.86667	0.926	3.5385
														472.48	0.9277	472.48	0.54959		3.86944	0.96168	4.839	3.86944	0.92606	3.5385
														472.68	0.94549	472.68	0.56017		3.87222	0.96154	4.8389	3.87222	0.92582	3.5384
														472.88	0.94196	472.88	0.56002		3.875	0.96133	4.8388	3.875	0.92582	3.5384
														473.08	0.96708	473.08	0.58194		3.87778	0.96133	4.8389	3.87778	0.92588	3.5385
														473.29	0.95701	473.29	0.57396		3.88056	0.96098	4.8385	3.88056	0.9257	3.5384
														473.49	0.9707	473.49	0.58465		3.88333	0.96112	4.8387	3.88333	0.92582	3.5385
														473.69	0.97013	473.69	0.59013		3.88611	0.96126	4.839	3.88611	0.92564	3.5384
														473.9	0.97217	473.9	0.5956		3.88889	0.96112	4.8389	3.88889	0.92564	3.5385
														474.1	0.98601	474.1	0.60127		3.89167	0.96126	4.8391	3.89167	0.92564	3.5385
														474.3	0.98844	474.3	0.60963		3.89444	0.96147	4.8393	3.89444	0.92564	3.5386
														474.51	0.99106	474.51	0.61925		3.89722	0.96126	4.8392	3.89722	0.92558	3.5385
														474.71	0.99389	474.71	0.62239		3.9	0.96147	4.8396	3.9	0.92564	3.5386
														474.91	0.99319	474.91	0.62629		3.90278	0.96161	4.8398	3.90278	0.92528	3.5385
														475.11	0.98727	475.11	0.6367		3.90556	0.9614	4.8395	3.90556	0.92546	3.5385
														475.32	1	475.32	0.64403		3.90833	0.96133	4.8397	3.90833	0.92534	3.5385
														475.52	0.99493	475.52	0.64568		3.91111	0.96133	4.8396	3.91111	0.9254	3.5386
														475.72	0.99355	475.72	0.66058		3.91389	0.96147	4.8395	3.91389	0.92516	3.5386
														475.93	0.99102	475.93	0.6622		3.91667	0.96126	4.8397	3.91667	0.9251	3.5385
														476.13	0.97799	476.13	0.65653		3.91944	0.96133	4.8397	3.91944	0.9251	3.5385
														476.33	0.97358	476.33	0.6685		3.92222	0.96154	4.8404	3.92222	0.92504	3.5385
														476.53	0.97916	476.53	0.68177		3.925	0.96168	4.8401	3.925	0.92528	3.5387
														476.74	0.98373	476.74	0.68799		3.92778	0.9614	4.84	3.92778	0.92516	3.5387
														476.94	0.96315	476.94	0.69878		3.93056	0.96133	4.84	3.93056	0.92522	3.5387
														477.14	0.95844	477.14	0.6911		3.93333	0.96147	4.84	3.93333	0.9251	3.5387
														477.34	0.97034	477.34	0.71264		3.93611	0.96133	4.8399	3.93611	0.92528	3.5388
														477.55	0.95265	477.55	0.70508		3.93889	0.96126	4.8403	3.93889	0.92516	3.5388
														477.75	0.94579	477.75	0.71541		3.94167	0.96126	4.8401	3.94167	0.9251	3.5388
														477.95	0.9462	477.95	0.72886		3.94444	0.9614	4.84	3.94444	0.92504	3.5388
														478.16	0.93938	478.16	0.73097		3.94722	0.9614	4.8406	3.94722	0.92499	3.5388
														478.36	0.92491	478.36	0.72989		3.95	0.96133	4.8403	3.95	0.92493	3.5388
														478.56	0.9165	478.56	0.74012		3.95278	0.96133	4.8405	3.95278	0.92499	3.5388
														478.76	0.91209	478.76	0.74974		3.95556	0.96112	4.8404	3.95556	0.92481	3.5388
														478.97	0.90643	478.97	0.75191		3.95833	0.96126	4.8405	3.95833	0.92493	3.5389
														479.17	0.90155	479.17	0.76007		3.96111	0.96133	4.8407	3.96111	0.92487	3.5388
														479.37	0.88763	479.37	0.76201		3.96389	0.96119	4.8407	3.96389	0.92475	3.5388
														479.57	0.8654	479.57	0.764		3.96667	0.96105	4.8405	3.96667	0.92469	3.5389
														479.78	0.87351	479.78	0.77933		3.96944	0.96112	4.8406	3.96944	0.92463	3.5389
														479.98	0.85154	479.98	0.7823		3.97222	0.96098	4.8407	3.97222	0.92475	3.5389
														480.18	0.8568	480.18	0.80279		3.975	0.9609	4.8405	3.975	0.92451	3.5388
														480.38	0.84064	480.38	0.788		3.97778	0.96105	4.8406	3.97778	0.92457	3.5389
														480.59	0.83244	480.59	0.80314		3.98056	0.96098	4.8407	3.98056	0.92469	3.539
														480.79	0.80893	480.79	0.80753		3.98333	0.96112	4.8409	3.98333	0.92469	3.539
														480.99	0.81385	480.99	0.81749		3.98611	0.96098	4.8408	3.98611	0.92463	3.539
														481.19	0.79512	481.19	0.81374		3.98889	0.96098	4.841	3.98889	0.92445	3.539
														481.4	0.78764	481.4	0.82326		3.99167	0.96098	4.8413	3.99167	0.92457	3.5391
														481.6	0.77544	481.6	0.82821		3.99444	0.96098	4.841	3.99444	0.92457	3.539
														481.8	0.76708	481.8	0.83438		3.99722	0.9609	4.841	3.99722	0.92433	3.539
														482	0.76031	482	0.83926		4	0.96112	4.8413	4	0.92439	3.5391
														482.21	0.73733	482.21	0.83666		4.00278	0.9609	4.8411	4.00278	0.92433	3.5391
														482.41	0.75756	482.41	0.87057		4.00556	0.9609	4.8412	4.00556	0.92421	3.539
														482.61	0.73014	482.61	0.85585		4.00833	0.9609	4.8411	4.00833	0.92421	3.5391
														482.81	0.70763	482.81	0.86018		4.01111	0.96062	4.8409	4.01111	0.92421	3.5391
														483.02	0.7052	483.02	0.86215		4.01389	0.96076	4.8411	4.01389	0.92403	3.539
														483.22	0.69922	483.22	0.86786		4.01667	0.96076	4.8412	4.01667	0.92409	3.539
														483.42	0.68802	483.42	0.86436		4.01944	0.96083	4.8414	4.01944	0.92439	3.5393
														483.62	0.68532	483.62	0.88139		4.02222	0.96076	4.8414	4.02222	0.92427	3.5392
														483.82	0.66697	483.82	0.87795		4.025	0.9609	4.8416	4.025	0.92427	3.5393
														484.03	0.65919	484.03	0.88237		4.02778	0.96105	4.8417	4.02778	0.92427	3.5393
														484.23	0.65432	484.23	0.88904		4.03056	0.96105	4.8418	4.03056	0.92427	3.5393
														484.43	0.64829	484.43	0.89722		4.03333	0.96098	4.8418	4.03333	0.92397	3.5392
														484.63	0.63056	484.63	0.89079		4.03611	0.9609	4.8416	4.03611	0.92403	3.5393
														484.84	0.62924	484.84	0.90352		4.03889	0.96076	4.8418	4.03889	0.92403	3.5393
														485.04	0.61787	485.04	0.90497		4.04167	0.96062	4.8415	4.04167	0.92409	3.5394
														485.24	0.60152	485.24	0.90715		4.04444	0.96055	4.8413	4.04444	0.92415	3.5394
														485.44	0.59707	485.44	0.91189		4.04722	0.96041	4.8415	4.04722	0.92379	3.5393
														485.64	0.58421	485.64	0.914		4.05	0.96048	4.8417	4.05	0.92373	3.5393
														485.85	0.58768	485.85	0.91804		4.05278	0.96062	4.8418	4.05278	0.92373	3.5393
														486.05	0.5821	486.05	0.92298		4.05556	0.96055	4.8418	4.05556	0.92379	3.5394
														486.25	0.58559	486.25	0.92776		4.05833	0.96055	4.8419	4.05833	0.92355	3.5393
														486.45	0.56715	486.45	0.92983		4.06111	0.96048	4.8418	4.06111	0.92355	3.5393
														486.65	0.56849	486.65	0.9401		4.06389	0.96048	4.8418	4.06389	0.92349	3.5393
														486.86	0.55776	486.86	0.93304		4.06667	0.96041	4.8419	4.06667	0.92355	3.5394
														487.06	0.5501	487.06	0.94504		4.06944	0.96041	4.8419	4.06944	0.92349	3.5394
														487.26	0.54348	487.26	0.9486		4.07222	0.96034	4.8419	4.07222	0.92343	3.5394
														487.46	0.53828	487.46	0.94393		4.075	0.96034	4.8419	4.075	0.92355	3.5395
														487.66	0.52547	487.66	0.94151		4.07778	0.96041	4.842	4.07778	0.92343	3.5395
														487.87	0.52214	487.87	0.95144		4.08056	0.96034	4.8421	4.08056	0.92331	3.5394
														488.07	0.51865	488.07	0.95071		4.08333	0.96041	4.8422	4.08333	0.92337	3.5395
														488.27	0.51261	488.27	0.9533		4.08611	0.96034	4.8422	4.08611	0.92367	3.5397
														488.47	0.50317	488.47	0.95174		4.08889	0.96013	4.8419	4.08889	0.92349	3.5396
														488.67	0.50379	488.67	0.96363		4.09167	0.96006	4.8421	4.09167	0.92349	3.5396
														488.88	0.50283	488.88	0.9644		4.09444	0.95999	4.842	4.09444	0.92337	3.5396
														489.08	0.49036	489.08	0.94341		4.09722	0.9602	4.8423	4.09722	0.92325	3.5396
														489.28	0.48644	489.28	0.96494		4.1	0.96027	4.8424	4.1	0.92319	3.5396
														489.48	0.48793	489.48	0.96076		4.10278	0.9602	4.8423	4.10278	0.92307	3.5396
														489.68	0.4752	489.68	0.96791		4.10556	0.96013	4.8423	4.10556	0.92289	3.5395
														489.89	0.47488	489.89	0.97169		4.10833	0.9602	4.8425	4.10833	0.92307	3.5396
														490.09	0.47217	490.09	0.96623		4.11111	0.96027	4.8427	4.11111	0.92295	3.5395
														490.29	0.48278	490.29	0.97843		4.11389	0.9602	4.8426	4.11389	0.92307	3.5397
														490.49	0.46447	490.49	0.96758		4.11667	0.96006	4.8424	4.11667	0.92307	3.5397
														490.69	0.46247	490.69	0.98879		4.11944	0.95999	4.8425	4.11944	0.92301	3.5397
														490.89	0.46119	490.89	0.98552		4.12222	0.9602	4.8427	4.12222	0.92277	3.5396
														491.1	0.45693	491.1	0.97151		4.125	0.95977	4.8424	4.125	0.92289	3.5397
														491.3	0.44924	491.3	0.98133		4.12778	0.95992	4.8426	4.12778	0.92301	3.5398
														491.5	0.44767	491.5	0.98018		4.13056	0.95999	4.8425	4.13056	0.92283	3.5397
														491.7	0.439	491.7	0.97843		4.13333	0.95992	4.8428	4.13333	0.92271	3.5397
														491.9	0.45178	491.9	0.98381		4.13611	0.95992	4.8428	4.13611	0.92277	3.5398
														492.1	0.44143	492.1	0.97882		4.13889	0.95984	4.8427	4.13889	0.92283	3.5398
														492.31	0.44235	492.31	0.98952		4.14167	0.95977	4.8428	4.14167	0.92277	3.5398
														492.51	0.4301	492.51	0.98317		4.14444	0.95977	4.8428	4.14444	0.92265	3.5398
														492.71	0.43181	492.71	0.98413		4.14722	0.95977	4.8428	4.14722	0.92253	3.5397
														492.91	0.43059	492.91	0.98258		4.15	0.95984	4.8429	4.15	0.92253	3.5398
														493.11	0.42046	493.11	0.97882		4.15278	0.95992	4.8431	4.15278	0.92259	3.5399
														493.31	0.42785	493.31	0.99219		4.15556	0.9597	4.8429	4.15556	0.92265	3.5399
														493.52	0.42648	493.52	0.98894		4.15833	0.95956	4.8428	4.15833	0.92241	3.5399
														493.72	0.42706	493.72	0.99271		4.16111	0.95963	4.843	4.16111	0.92235	3.5398
														493.92	0.42382	493.92	0.99468		4.16389	0.95949	4.8429	4.16389	0.92253	3.54
														494.12	0.40905	494.12	0.98147		4.16667	0.95949	4.8429	4.16667	0.92247	3.54
														494.32	0.41612	494.32	0.98898		4.16944	0.95963	4.8431	4.16944	0.92235	3.5399
														494.52	0.41799	494.52	0.99222		4.17222	0.95977	4.8433	4.17222	0.92229	3.5399
														494.73	0.41322	494.73	0.9879		4.175	0.9597	4.8432	4.175	0.92223	3.5399
														494.93	0.41241	494.93	1		4.17778	0.9597	4.8434	4.17778	0.92223	3.5399
														495.13	0.40311	495.13	0.9909		4.18056	0.9597	4.8434	4.18056	0.92247	3.5401
														495.33	0.40983	495.33	0.99443		4.18333	0.95977	4.8436	4.18333	0.92247	3.5401
														495.53	0.4004	495.53	0.99291		4.18611	0.95949	4.8433	4.18611	0.92247	3.5401
														495.73	0.39531	495.73	0.98407		4.18889	0.95949	4.8434	4.18889	0.92241	3.5401
														495.93	0.40347	495.93	0.98935		4.19167	0.95935	4.8433	4.19167	0.92247	3.5402
														496.14	0.40089	496.14	0.99478		4.19444	0.95949	4.8435	4.19444	0.92223	3.5402
														496.34	0.39265	496.34	0.98202		4.19722	0.95956	4.8436	4.19722	0.92229	3.5402
														496.54	0.39915	496.54	0.99235		4.2	0.95956	4.8436	4.2	0.92187	3.54
														496.74	0.3957	496.74	0.99311		4.20278	0.95942	4.8436	4.20278	0.92205	3.5401
														496.94	0.39265	496.94	0.99008		4.20556	0.95949	4.8437	4.20556	0.92193	3.5401
														497.14	0.38982	497.14	0.98952		4.20833	0.95942	4.8436	4.20833	0.92181	3.54
														497.34	0.39244	497.34	0.99657		4.21111	0.95942	4.8436	4.21111	0.92181	3.5401
														497.54	0.38035	497.54	0.9897		4.21389	0.95935	4.8436	4.21389	0.92169	3.54
														497.75	0.38505	497.75	0.99885		4.21667	0.95942	4.8438	4.21667	0.92175	3.5401
														497.95	0.3855	497.95	0.99776		4.21944	0.95921	4.8437	4.21944	0.92169	3.5401
														498.15	0.38384	498.15	0.9881		4.22222	0.95907	4.8435	4.22222	0.92175	3.5401
														498.35	0.38558	498.35	0.99229		4.225	0.95942	4.844	4.225	0.92157	3.5401
														498.55	0.38337	498.55	0.98704		4.22778	0.95928	4.8438	4.22778	0.92157	3.5402
														498.75	0.38267	498.75	0.98859		4.23056	0.95928	4.8439	4.23056	0.92169	3.5402
														498.95	0.37705	498.95	0.98746		4.23333	0.95935	4.8441	4.23333	0.92157	3.5402
														499.15	0.38143	499.15	0.99188		4.23611	0.95935	4.8441	4.23611	0.92157	3.5402
														499.36	0.37232	499.36	0.98236		4.23889	0.95921	4.844	4.23889	0.92163	3.5403
														499.56	0.37852	499.56	0.99416		4.24167	0.95921	4.844	4.24167	0.92139	3.5402
														499.76	0.37319	499.76	0.99261		4.24444	0.95921	4.844	4.24444	0.92139	3.5402
														499.96	0.37115	499.96	0.99278		4.24722	0.95921	4.8441	4.24722	0.92139	3.5403
														500.16	0.37247	500.16	0.98737		4.25	0.95928	4.8442	4.25	0.92133	3.5403
														500.36	0.36785	500.36	0.99478		4.25278	0.95921	4.8442	4.25278	0.92133	3.5403
														500.56	0.36557	500.56	0.98236		4.25556	0.95914	4.8443	4.25556	0.92127	3.5403
														500.76	0.3602	500.76	0.98645		4.25833	0.95914	4.8443	4.25833	0.92121	3.5402
														500.96	0.36544	500.96	0.98869		4.26111	0.95921	4.8445	4.26111	0.92115	3.5403
														501.17	0.36849	501.17	0.98807		4.26389	0.95921	4.8444	4.26389	0.92091	3.5401
														501.37	0.36353	501.37	0.98538		4.26667	0.959	4.8444	4.26667	0.92085	3.5402
														501.57	0.35554	501.57	0.97704		4.26944	0.95907	4.8445	4.26944	0.92091	3.5402
														501.77	0.36325	501.77	0.98651		4.27222	0.95907	4.8445	4.27222	0.92103	3.5403
														501.97	0.35767	501.97	0.98489		4.275	0.95928	4.8446	4.275	0.92097	3.5404
														502.17	0.35895	502.17	0.9841		4.27778	0.95928	4.8449	4.27778	0.92103	3.5404
														502.37	0.35629	502.37	0.98721		4.28056	0.95907	4.8447	4.28056	0.92109	3.5405
														502.57	0.35354	502.57	0.98002		4.28333	0.959	4.8446	4.28333	0.92109	3.5405
														502.77	0.35318	502.77	0.97684		4.28611	0.959	4.8447	4.28611	0.92121	3.5405
														502.97	0.34967	502.97	0.98645		4.28889	0.95885	4.8446	4.28889	0.92103	3.5405
														503.18	0.35026	503.18	0.97522		4.29167	0.95885	4.8447	4.29167	0.92109	3.5405
														503.38	0.34918	503.38	0.99538		4.29444	0.95878	4.8446	4.29444	0.92109	3.5406
														503.58	0.34664	503.58	0.97293		4.29722	0.95878	4.8447	4.29722	0.92079	3.5404
														503.78	0.34777	503.78	0.9909		4.3	0.95885	4.8448	4.3	0.92079	3.5404
														503.98	0.34247	503.98	0.97213		4.30278	0.959	4.8449	4.30278	0.92073	3.5405
														504.18	0.34119	504.18	0.97715		4.30556	0.959	4.8451	4.30556	0.92079	3.5406
														504.38	0.34132	504.38	0.9804		4.30833	0.95893	4.8451	4.30833	0.92097	3.5407
														504.58	0.33687	504.58	0.98064		4.31111	0.95893	4.8451	4.31111	0.92115	3.5408
														504.78	0.33606	504.78	0.97075		4.31389	0.95907	4.8453	4.31389	0.92097	3.5407
														504.98	0.33806	504.98	0.9718		4.31667	0.95893	4.8453	4.31667	0.92061	3.5406
														505.18	0.32942	505.18	0.97127		4.31944	0.95871	4.845	4.31944	0.92061	3.5406
														505.38	0.33121	505.38	0.97608		4.32222	0.95857	4.845	4.32222	0.92061	3.5406
														505.58	0.32933	505.58	0.97372		4.325	0.95885	4.8453	4.325	0.92055	3.5406
														505.79	0.32925	505.79	0.97348		4.32778	0.95857	4.845	4.32778	0.92067	3.5407
														505.99	0.32092	505.99	0.96415		4.33056	0.95878	4.8453	4.33056	0.92061	3.5407
														506.19	0.32742	506.19	0.97262		4.33333	0.95864	4.8452	4.33333	0.92067	3.5408
														506.39	0.3196	506.39	0.96204		4.33611	0.95871	4.8453	4.33611	0.92061	3.5407
														506.59	0.31598	506.59	0.96312		4.33889	0.95878	4.8454	4.33889	0.92055	3.5407
														506.79	0.31434	506.79	0.96633		4.34167	0.95893	4.8456	4.34167	0.92043	3.5407
														506.99	0.31569	506.99	0.95593		4.34444	0.95878	4.8456	4.34444	0.92037	3.5407
														507.19	0.31473	507.19	0.95745		4.34722	0.95885	4.8456	4.34722	0.92037	3.5407
														507.39	0.31032	507.39	0.96138		4.35	0.95893	4.8457	4.35	0.92037	3.5408
														507.59	0.3024	507.59	0.95775		4.35278	0.95878	4.8457	4.35278	0.92031	3.5408
														507.79	0.30774	507.79	0.95306		4.35556	0.95878	4.8457	4.35556	0.92019	3.5407
														507.99	0.30095	507.99	0.95696		4.35833	0.95878	4.8458	4.35833	0.92019	3.5408
														508.19	0.29912	508.19	0.95596		4.36111	0.95893	4.846	4.36111	0.92031	3.5408
														508.39	0.30427	508.39	0.96668		4.36389	0.95893	4.846	4.36389	0.92025	3.5409
														508.59	0.29646	508.59	0.94881		4.36667	0.95893	4.8461	4.36667	0.92013	3.5408
														508.79	0.29642	508.79	0.94904		4.36944	0.95921	4.8463	4.36944	0.92007	3.5408
														508.99	0.29058	508.99	0.95412		4.37222	0.95893	4.8461	4.37222	0.92013	3.5409
														509.19	0.28831	509.19	0.94769		4.375	0.95864	4.8459	4.375	0.92019	3.541
														509.4	0.29367	509.4	0.94634		4.37778	0.95871	4.846	4.37778	0.92013	3.541
														509.6	0.28024	509.6	0.947		4.38056	0.95857	4.8459	4.38056	0.91995	3.5409
														509.8	0.2806	509.8	0.94065		4.38333	0.9585	4.846	4.38333	0.91965	3.5408
														510	0.28498	510	0.93767		4.38611	0.95857	4.8461	4.38611	0.91989	3.5409
														510.2	0.28434	510.2	0.93221		4.38889	0.9585	4.8461	4.38889	0.91995	3.541
														510.4	0.27698	510.4	0.93812		4.39167	0.95836	4.846	4.39167	0.91977	3.5409
														510.6	0.27325	510.6	0.94303		4.39444	0.9585	4.8461	4.39444	0.91977	3.5409
														510.8	0.27366	510.8	0.93611		4.39722	0.9585	4.8462	4.39722	0.91977	3.541
														511	0.26946	511	0.93792		4.4	0.95857	4.8463	4.4	0.91977	3.541
														511.2	0.26921	511.2	0.92793		4.40278	0.95843	4.8462	4.40278	0.92001	3.5411
														511.4	0.26908	511.4	0.93208		4.40556	0.95822	4.8461	4.40556	0.92007	3.5413
														511.6	0.26342	511.6	0.91929		4.40833	0.95836	4.8463	4.40833	0.91989	3.5412
														511.8	0.2655	511.8	0.934		4.41111	0.9585	4.8464	4.41111	0.91947	3.541
														512	0.2625	512	0.92275		4.41389	0.95857	4.8465	4.41389	0.91947	3.541
														512.2	0.2611	512.2	0.92242		4.41667	0.95836	4.8463	4.41667	0.91947	3.541
														512.4	0.24981	512.4	0.92443		4.41944	0.95836	4.8465	4.41944	0.91953	3.5411
														512.6	0.25435	512.6	0.92156		4.42222	0.9585	4.8467	4.42222	0.91965	3.5412
														512.8	0.25773	512.8	0.91714		4.425	0.95829	4.8465	4.425	0.91959	3.5412
														513	0.24932	513	0.91929		4.42778	0.95829	4.8466	4.42778	0.91953	3.5412
														513.2	0.24183	513.2	0.90902		4.43056	0.95829	4.8466	4.43056	0.91953	3.5412
														513.4	0.24858	513.4	0.90431		4.43333	0.95829	4.8466	4.43333	0.91935	3.5412
														513.6	0.24087	513.6	0.9075		4.43611	0.95829	4.8468	4.43611	0.91935	3.5412
														513.8	0.23525	513.8	0.90487		4.43889	0.95822	4.8466	4.43889	0.91947	3.5413
														514	0.23851	514	0.9059		4.44167	0.95822	4.8467	4.44167	0.91953	3.5413
														514.2	0.22805	514.2	0.89515		4.44444	0.95829	4.8468	4.44444	0.91935	3.5413
														514.4	0.23959	514.4	0.90107		4.44722	0.95836	4.847	4.44722	0.91929	3.5413
														514.6	0.23501	514.6	0.90293		4.45	0.95808	4.8467	4.45	0.91941	3.5413
														514.8	0.23144	514.8	0.88884		4.45278	0.95815	4.8468	4.45278	0.91923	3.5413
														515	0.22865	515	0.89218		4.45556	0.95801	4.8468	4.45556	0.91941	3.5415
														515.2	0.22873	515.2	0.89481		4.45833	0.95815	4.847	4.45833	0.91917	3.5413
														515.4	0.22407	515.4	0.88369		4.46111	0.95815	4.8471	4.46111	0.91935	3.5414
														515.6	0.22037	515.6	0.87957		4.46389	0.95822	4.8471	4.46389	0.91929	3.5414
														515.8	0.22037	515.8	0.88634		4.46667	0.95815	4.8471	4.46667	0.91911	3.5414
														516	0.21949	516	0.88946		4.46944	0.95815	4.8471	4.46944	0.91923	3.5415
														516.2	0.21553	516.2	0.87466		4.47222	0.95822	4.8473	4.47222	0.91917	3.5415
														516.4	0.21505	516.4	0.87221		4.475	0.95815	4.8473	4.475	0.91905	3.5414
														516.6	0.21658	516.6	0.8635		4.47778	0.95801	4.8472	4.47778	0.91893	3.5414
														516.8	0.21287	516.8	0.87552		4.48056	0.95836	4.8476	4.48056	0.91887	3.5414
														517	0.21161	517	0.8676		4.48333	0.95836	4.8476	4.48333	0.91893	3.5415
														517.2	0.20851	517.2	0.86235		4.48611	0.95822	4.8475	4.48611	0.91887	3.5415
														517.4	0.20214	517.4	0.85381		4.48889	0.95822	4.8476	4.48889	0.91875	3.5414
														517.6	0.20263	517.6	0.86315		4.49167	0.95815	4.8475	4.49167	0.91851	3.5414
														517.8	0.20105	517.8	0.8543		4.49444	0.95829	4.8477	4.49444	0.91869	3.5415
														518	0.2014	518	0.86159		4.49722	0.95794	4.8475	4.49722	0.91869	3.5415
														518.2	0.20162	518.2	0.84963		4.5	0.95772	4.8473	4.5	0.91881	3.5416
														518.4	0.19622	518.4	0.85202		4.50278	0.95794	4.8474	4.50278	0.91863	3.5416
														518.6	0.19691	518.6	0.8448		4.50556	0.95808	4.8477	4.50556	0.91857	3.5416
														518.8	0.19416	518.8	0.84569		4.50833	0.95808	4.8478	4.50833	0.91851	3.5415
														519	0.19015	519	0.84458		4.51111	0.95779	4.8475	4.51111	0.91845	3.5415
														519.2	0.19574	519.2	0.84323		4.51389	0.95779	4.8476	4.51389	0.91845	3.5416
														519.4	0.18688	519.4	0.83477		4.51667	0.95786	4.8477	4.51667	0.91875	3.5417
														519.6	0.18885	519.6	0.83162		4.51944	0.95794	4.8478	4.51944	0.91875	3.5418
														519.8	0.18841	519.8	0.82461		4.52222	0.95801	4.848	4.52222	0.91869	3.5418
														520	0.18239	520	0.8108		4.525	0.95794	4.8478	4.525	0.91875	3.5418
														520.2	0.18558	520.2	0.83692		4.52778	0.95779	4.8479	4.52778	0.91887	3.5419
														520.4	0.18545	520.4	0.82284		4.53056	0.95779	4.8479	4.53056	0.91857	3.5418
														520.6	0.18117	520.6	0.81462		4.53333	0.95758	4.8477	4.53333	0.91851	3.5418
														520.8	0.17799	520.8	0.80583		4.53611	0.95786	4.848	4.53611	0.91833	3.5418
														521	0.18021	521	0.81707		4.53889	0.95786	4.848	4.53889	0.91857	3.5419
														521.2	0.18196	521.2	0.80525		4.54167	0.95765	4.848	4.54167	0.91851	3.5419
														521.39	0.17651	521.39	0.80829		4.54444	0.95765	4.848	4.54444	0.91839	3.5418
														521.59	0.17415	521.59	0.81241		4.54722	0.95772	4.8481	4.54722	0.91851	3.542
														521.79	0.17402	521.79	0.80404		4.55	0.95786	4.8483	4.55	0.91839	3.5419
														521.99	0.17306	521.99	0.80199		4.55278	0.95772	4.8481	4.55278	0.91821	3.5419
														522.19	0.16909	522.19	0.79737		4.55556	0.95779	4.8483	4.55556	0.91815	3.5418
														522.39	0.17254	522.39	0.79134		4.55833	0.95744	4.848	4.55833	0.91815	3.5419
														522.59	0.16718	522.59	0.79622		4.56111	0.95723	4.8479	4.56111	0.91833	3.542
														522.79	0.16914	522.79	0.79371		4.56389	0.9573	4.848	4.56389	0.91821	3.542
														522.99	0.16687	522.99	0.7827		4.56667	0.95744	4.8481	4.56667	0.91815	3.542
														523.19	0.16225	523.19	0.77853		4.56944	0.95737	4.8481	4.56944	0.91803	3.542
														523.39	0.16055	523.39	0.78253		4.57222	0.95744	4.8483	4.57222	0.91791	3.5419
														523.59	0.15697	523.59	0.77337		4.575	0.95751	4.8484	4.575	0.91791	3.5419
														523.79	0.16142	523.79	0.77062		4.57778	0.95744	4.8483	4.57778	0.91797	3.542
														523.99	0.16761	523.99	0.76466		4.58056	0.95758	4.8484	4.58056	0.91791	3.542
														524.19	0.15963	524.19	0.76408		4.58333	0.9573	4.8483	4.58333	0.91791	3.542
														524.39	0.15654	524.39	0.76511		4.58611	0.95744	4.8484	4.58611	0.91774	3.542
														524.59	0.15898	524.59	0.76059		4.58889	0.95744	4.8486	4.58889	0.91762	3.542
														524.78	0.15706	524.78	0.76314		4.59167	0.95751	4.8487	4.59167	0.91762	3.542
														524.98	0.15479	524.98	0.75485		4.59444	0.95751	4.8487	4.59444	0.91786	3.5422
														525.18	0.15117	525.18	0.74987		4.59722	0.95744	4.8487	4.59722	0.91774	3.5421
														525.38	0.15139	525.38	0.75166		4.6	0.95737	4.8486	4.6	0.91762	3.5421
														525.58	0.15436	525.58	0.74753		4.60278	0.95716	4.8485	4.60278	0.91744	3.542
														525.78	0.1554	525.78	0.74344		4.60556	0.95716	4.8486	4.60556	0.91744	3.542
														525.98	0.14729	525.98	0.73704		4.60833	0.95737	4.8488	4.60833	0.9175	3.5421
														526.18	0.15261	526.18	0.73173		4.61111	0.95723	4.8486	4.61111	0.9175	3.5422
														526.38	0.14625	526.38	0.7245		4.61389	0.9573	4.8488	4.61389	0.91738	3.5421
														526.58	0.14969	526.58	0.72864		4.61667	0.95716	4.8488	4.61667	0.9175	3.5422
														526.78	0.1483	526.78	0.72616		4.61944	0.9573	4.8489	4.61944	0.9175	3.5423
														526.98	0.14851	526.98	0.72408		4.62222	0.95716	4.8488	4.62222	0.91738	3.5422
														527.18	0.14834	527.18	0.72006		4.625	0.95723	4.8489	4.625	0.9175	3.5424
														527.37	0.14568	527.37	0.71959		4.62778	0.95723	4.8489	4.62778	0.91732	3.5422
														527.57	0.14175	527.57	0.71703		4.63056	0.95737	4.8491	4.63056	0.91744	3.5423
														527.77	0.14503	527.77	0.71485		4.63333	0.95709	4.849	4.63333	0.91732	3.5423
														527.97	0.14062	527.97	0.70908		4.63611	0.95716	4.8491	4.63611	0.91732	3.5424
														528.17	0.13739	528.17	0.69957		4.63889	0.95723	4.8492	4.63889	0.91726	3.5423
														528.37	0.13975	528.37	0.71205		4.64167	0.95723	4.8493	4.64167	0.91726	3.5424
														528.57	0.13713	528.57	0.69456		4.64444	0.95716	4.8493	4.64444	0.91732	3.5424
														528.77	0.13622	528.77	0.69186		4.64722	0.95737	4.8494	4.64722	0.91732	3.5425
														528.97	0.13726	528.97	0.6947		4.65	0.95737	4.8496	4.65	0.91732	3.5425
														529.17	0.1329	529.17	0.69152		4.65278	0.9573	4.8495	4.65278	0.91714	3.5425
														529.36	0.13739	529.36	0.68852		4.65556	0.95723	4.8494	4.65556	0.91732	3.5426
														529.56	0.13491	529.56	0.68437		4.65833	0.95723	4.8495	4.65833	0.91726	3.5426
														529.76	0.13334	529.76	0.68696		4.66111	0.9573	4.8496	4.66111	0.91702	3.5424
														529.96	0.13351	529.96	0.68374		4.66389	0.95716	4.8495	4.66389	0.91696	3.5425
														530.16	0.13055	530.16	0.68177		4.66667	0.95716	4.8497	4.66667	0.91702	3.5425
														530.36	0.13225	530.36	0.67549		4.66944	0.95709	4.8495	4.66944	0.91696	3.5425
														530.56	0.13173	530.56	0.659		4.67222	0.95723	4.8497	4.67222	0.91702	3.5426
														530.76	0.12785	530.76	0.67216		4.675	0.9573	4.8499	4.675	0.91672	3.5425
														530.96	0.12968	530.96	0.6621		4.67778	0.95709	4.8497	4.67778	0.9169	3.5426
														531.15	0.12575	531.15	0.65699		4.68056	0.95723	4.8499	4.68056	0.9169	3.5426
														531.35	0.12846	531.35	0.66372		4.68333	0.95702	4.8497	4.68333	0.9169	3.5426
														531.55	0.12523	531.55	0.65419		4.68611	0.95688	4.8497	4.68611	0.91672	3.5426
														531.75	0.12501	531.75	0.65685		4.68889	0.95709	4.8499	4.68889	0.91654	3.5425
														531.95	0.1309	531.95	0.64831		4.69167	0.95709	4.8499	4.69167	0.91684	3.5427
														532.15	0.12427	532.15	0.64738		4.69444	0.95695	4.8498	4.69444	0.91678	3.5427
														532.35	0.12139	532.35	0.64376		4.69722	0.95673	4.8496	4.69722	0.91684	3.5428
														532.55	0.12405	532.55	0.64571		4.7	0.95673	4.8498	4.7	0.9169	3.5428
														532.74	0.11677	532.74	0.63413		4.70278	0.9568	4.8498	4.70278	0.91672	3.5428
														532.94	0.12279	532.94	0.63397		4.70556	0.9568	4.8499	4.70556	0.91648	3.5427
														533.14	0.12104	533.14	0.63148		4.70833	0.95702	4.8501	4.70833	0.91648	3.5427
														533.34	0.12013	533.34	0.63321		4.71111	0.95716	4.8503	4.71111	0.91666	3.5428
														533.54	0.12309	533.54	0.62553		4.71389	0.95702	4.8503	4.71389	0.91642	3.5427
														533.74	0.1227	533.74	0.62926		4.71667	0.95695	4.8503	4.71667	0.91654	3.5428
														533.94	0.11908	533.94	0.62414		4.71944	0.9568	4.8501	4.71944	0.9163	3.5427
														534.14	0.12008	534.14	0.61896		4.72222	0.95695	4.8504	4.72222	0.91618	3.5427
														534.33	0.11734	534.33	0.6208		4.725	0.95695	4.8503	4.725	0.9163	3.5428
														534.53	0.11511	534.53	0.61378		4.72778	0.95716	4.8506	4.72778	0.91624	3.5428
														534.73	0.11564	534.73	0.60244		4.73056	0.95688	4.8503	4.73056	0.91624	3.5427
														534.93	0.11542	534.93	0.60988		4.73333	0.95695	4.8505	4.73333	0.91606	3.5427
														535.13	0.11468	535.13	0.60655		4.73611	0.95688	4.8505	4.73611	0.91612	3.5428
														535.33	0.11162	535.33	0.60019		4.73889	0.95695	4.8507	4.73889	0.91618	3.5428
														535.53	0.1121	535.53	0.59913		4.74167	0.95688	4.8506	4.74167	0.9163	3.5429
														535.72	0.11114	535.72	0.60431		4.74444	0.9568	4.8506	4.74444	0.91618	3.5429
														535.92	0.11032	535.92	0.59808		4.74722	0.95673	4.8505	4.74722	0.9163	3.543
														536.12	0.11359	536.12	0.59864		4.75	0.9568	4.8506	4.75	0.916	3.5428
														536.32	0.11097	536.32	0.58809		4.75278	0.9568	4.8507	4.75278	0.916	3.5429
														536.52	0.11354	536.52	0.59033		4.75556	0.95673	4.8507	4.75556	0.916	3.5429
														536.72	0.11285	536.72	0.58274		4.75833	0.9568	4.8508	4.75833	0.91576	3.5428
														536.91	0.10905	536.91	0.57806		4.76111	0.95666	4.8507	4.76111	0.91582	3.5429
														537.11	0.11036	537.11	0.57462		4.76389	0.9568	4.8509	4.76389	0.91588	3.5429
														537.31	0.1077	537.31	0.58453		4.76667	0.95666	4.8508	4.76667	0.9157	3.5428
														537.51	0.10753	537.51	0.57541		4.76944	0.95673	4.8509	4.76944	0.9157	3.5429
														537.71	0.10609	537.71	0.57295		4.77222	0.95673	4.851	4.77222	0.91576	3.543
														537.91	0.10491	537.91	0.57053		4.775	0.9568	4.8511	4.775	0.91582	3.543
														538.1	0.10757	538.1	0.56869		4.77778	0.95673	4.8511	4.77778	0.91588	3.543
														538.3	0.10408	538.3	0.55737		4.78056	0.95673	4.8511	4.78056	0.91588	3.5431
														538.5	0.10465	538.5	0.56507		4.78333	0.9568	4.8512	4.78333	0.91582	3.5431
														538.7	0.10613	538.7	0.56002		4.78611	0.95666	4.851	4.78611	0.9157	3.5431
														538.9	0.10395	538.9	0.55477		4.78889	0.95659	4.8511	4.78889	0.91564	3.543
														539.1	0.10351	539.1	0.55187		4.79167	0.95666	4.8511	4.79167	0.91546	3.543
														539.29	0.10295	539.29	0.54761		4.79444	0.95652	4.851	4.79444	0.91558	3.5431
														539.49	0.1012	539.49	0.54415		4.79722	0.95638	4.851	4.79722	0.9157	3.5431
														539.69	0.10365	539.69	0.54405		4.8	0.95645	4.8511	4.8	0.91546	3.5431
														539.89	0.10016	539.89	0.54731		4.80278	0.95666	4.8513	4.80278	0.9154	3.5431
														540.09	0.09963	540.09	0.53873		4.80556	0.95652	4.8513	4.80556	0.91558	3.5431
														540.28	0.0968	540.28	0.5464		4.80833	0.95638	4.8512	4.80833	0.91552	3.5432
														540.48	0.09902	540.48	0.54329		4.81111	0.95638	4.8512	4.81111	0.91546	3.5432
														540.68	0.09689	540.68	0.53349		4.81389	0.95624	4.8512	4.81389	0.91534	3.5432
														540.88	0.09894	540.88	0.53264		4.81667	0.95638	4.8513	4.81667	0.91534	3.5431
														541.08	0.09623	541.08	0.52211		4.81944	0.95645	4.8514	4.81944	0.91522	3.5431
														541.28	0.09658	541.28	0.52545		4.82222	0.95631	4.8513	4.82222	0.91528	3.5432
														541.47	0.09802	541.47	0.52771		4.825	0.95638	4.8515	4.825	0.9154	3.5433
														541.67	0.09405	541.67	0.51964		4.82778	0.95624	4.8514	4.82778	0.91522	3.5432
														541.87	0.09453	541.87	0.51848		4.83056	0.95617	4.8514	4.83056	0.91528	3.5432
														542.07	0.09527	542.07	0.5172		4.83333	0.95624	4.8514	4.83333	0.91534	3.5433
														542.27	0.09558	542.27	0.51964		4.83611	0.95624	4.8515	4.83611	0.91534	3.5433
														542.46	0.09737	542.46	0.51772		4.83889	0.95631	4.8516	4.83889	0.91522	3.5433
														542.66	0.09384	542.66	0.50552		4.84167	0.95624	4.8516	4.84167	0.9151	3.5433
														542.86	0.0924	542.86	0.51333		4.84444	0.95652	4.8519	4.84444	0.91528	3.5434
														543.06	0.09462	543.06	0.51014		4.84722	0.95652	4.8519	4.84722	0.9151	3.5433
														543.26	0.09497	543.26	0.50582		4.85	0.95624	4.8517	4.85	0.9151	3.5434
														543.45	0.09279	543.45	0.49701		4.85278	0.95631	4.8519	4.85278	0.91528	3.5435
														543.65	0.08904	543.65	0.49628		4.85556	0.95603	4.8516	4.85556	0.91522	3.5434
														543.85	0.09305	543.85	0.49698		4.85833	0.95603	4.8517	4.85833	0.91504	3.5434
														544.05	0.09017	544.05	0.49493		4.86111	0.95596	4.8516	4.86111	0.91504	3.5434
														544.24	0.08891	544.24	0.49093		4.86389	0.95624	4.8518	4.86389	0.91504	3.5434
														544.44	0.08616	544.44	0.49183		4.86667	0.95631	4.852	4.86667	0.91486	3.5434
														544.64	0.08908	544.64	0.48709		4.86944	0.95624	4.852	4.86944	0.91492	3.5434
														544.84	0.08572	544.84	0.48747		4.87222	0.95631	4.8522	4.87222	0.91486	3.5434
														545.04	0.08285	545.04	0.48055		4.875	0.95631	4.8522	4.875	0.91486	3.5434
														545.23	0.08668	545.23	0.47949		4.87778	0.95631	4.8522	4.87778	0.91462	3.5434
														545.43	0.08869	545.43	0.48114		4.88056	0.95645	4.8524	4.88056	0.91474	3.5435
														545.63	0.0866	545.63	0.4727		4.88333	0.95659	4.8526	4.88333	0.91486	3.5435
														545.83	0.08224	545.83	0.46957		4.88611	0.95631	4.8523	4.88611	0.91486	3.5436
														546.02	0.08538	546.02	0.47389		4.88889	0.95638	4.8524	4.88889	0.91486	3.5436
														546.22	0.08498	546.22	0.46746		4.89167	0.95624	4.8524	4.89167	0.91492	3.5436
														546.42	0.08424	546.42	0.47471		4.89444	0.95638	4.8526	4.89444	0.91474	3.5435
														546.62	0.08141	546.62	0.46376		4.89722	0.95624	4.8524	4.89722	0.91462	3.5435
														546.82	0.0825	546.82	0.46558		4.9	0.95603	4.8523	4.9	0.91444	3.5434
														547.01	0.08258	547.01	0.46634		4.90278	0.9561	4.8524	4.90278	0.91456	3.5436
														547.21	0.08271	547.21	0.45858		4.90556	0.9561	4.8525	4.90556	0.9145	3.5436
														547.41	0.07905	547.41	0.45816		4.90833	0.95596	4.8524	4.90833	0.91444	3.5436
														547.61	0.07775	547.61	0.45066		4.91111	0.9561	4.8525	4.91111	0.91438	3.5435
														547.8	0.08293	547.8	0.44681		4.91389	0.9561	4.8526	4.91389	0.91438	3.5436
														548	0.08014	548	0.44568		4.91667	0.95596	4.8525	4.91667	0.91432	3.5436
														548.2	0.07944	548.2	0.44654		4.91944	0.95574	4.8523	4.91944	0.91432	3.5436
														548.4	0.07657	548.4	0.44492		4.92222	0.95574	4.8524	4.92222	0.91432	3.5436
														548.59	0.07753	548.59	0.43863		4.925	0.95589	4.8525	4.925	0.91414	3.5435
														548.79	0.07822	548.79	0.44644		4.92778	0.95581	4.8526	4.92778	0.9142	3.5436
														548.99	0.07543	548.99	0.43893		4.93056	0.95574	4.8525	4.93056	0.91414	3.5436
														549.19	0.07705	549.19	0.43609		4.93333	0.95574	4.8526	4.93333	0.91426	3.5437
														549.38	0.07844	549.38	0.43665		4.93611	0.95596	4.8528	4.93611	0.91432	3.5437
														549.58	0.07687	549.58	0.43029		4.93889	0.9561	4.8529	4.93889	0.91414	3.5436
														549.78	0.07788	549.78	0.42847		4.94167	0.95603	4.853	4.94167	0.91408	3.5437
														549.98	0.07574	549.98	0.43164		4.94444	0.95589	4.8529	4.94444	0.91408	3.5437
														550.17	0.0736	550.17	0.42524		4.94722	0.95596	4.853	4.94722	0.91396	3.5437
														550.37	0.07574	550.37	0.42798		4.95	0.95596	4.853	4.95	0.9139	3.5436
														550.57	0.07809	550.57	0.42127		4.95278	0.95567	4.8528	4.95278	0.91378	3.5436
														550.77	0.07478	550.77	0.42124		4.95556	0.95581	4.853	4.95556	0.9139	3.5437
														550.96	0.07277	550.96	0.4164		4.95833	0.95567	4.8529	4.95833	0.91408	3.5438
														551.16	0.07461	551.16	0.4154		4.96111	0.9556	4.8529	4.96111	0.91402	3.5438
														551.36	0.07199	551.36	0.41422		4.96389	0.9556	4.8529	4.96389	0.91396	3.5438
														551.55	0.07142	551.55	0.41142		4.96667	0.95574	4.8531	4.96667	0.91396	3.5438
														551.75	0.07526	551.75	0.40502		4.96944	0.9556	4.8529	4.96944	0.91396	3.5438
														551.95	0.07064	551.95	0.41128		4.97222	0.95546	4.8529	4.97222	0.9139	3.5438
														552.15	0.0692	552.15	0.40502		4.975	0.95553	4.853	4.975	0.91396	3.5439
														552.34	0.07147	552.34	0.40019		4.97778	0.95574	4.8532	4.97778	0.9139	3.5439
														552.54	0.07247	552.54	0.40008		4.98056	0.95574	4.8533	4.98056	0.91396	3.544
														552.74	0.06837	552.74	0.40208		4.98333	0.95567	4.8533	4.98333	0.91384	3.5439
														552.94	0.06863	552.94	0.40244		4.98611	0.9556	4.8533	4.98611	0.91378	3.5439
														553.13	0.06902	553.13	0.39459		4.98889	0.95567	4.8534	4.98889	0.91372	3.5439
														553.33	0.06828	553.33	0.38853		4.99167	0.95567	4.8534	4.99167	0.91366	3.5439
														553.53	0.07099	553.53	0.39565		4.99444	0.95581	4.8535	4.99444	0.91378	3.5439
														553.72	0.06658	553.72	0.3865		4.99722	0.95553	4.8534	4.99722	0.91372	3.544
														553.92	0.06584	553.92	0.38087		5	0.95553	4.8533	5	0.91372	3.544
														554.12	0.06458	554.12	0.38856		5.00278	0.95546	4.8533	5.00278	0.91378	3.5441
														554.32	0.06432	554.32	0.37698		5.00556	0.95546	4.8534	5.00556	0.91372	3.5441
														554.51	0.06532	554.51	0.38397		5.00833	0.95546	4.8534	5.00833	0.91354	3.544
														554.71	0.06697	554.71	0.37705		5.01111	0.9556	4.8536	5.01111	0.91348	3.544
														554.91	0.06754	554.91	0.3771		5.01389	0.9556	4.8536	5.01389	0.91342	3.544
														555.1	0.06484	555.1	0.37641		5.01667	0.95546	4.8536	5.01667	0.91336	3.544
														555.3	0.06235	555.3	0.36952		5.01944	0.95532	4.8535	5.01944	0.9133	3.544
														555.5	0.05943	555.5	0.36721		5.02222	0.95525	4.8535	5.02222	0.91324	3.544
														555.69	0.06275	555.69	0.36887		5.025	0.95532	4.8535	5.025	0.91324	3.544
														555.89	0.06083	555.89	0.36963		5.02778	0.95539	4.8537	5.02778	0.91306	3.544
														556.09	0.06209	556.09	0.36033		5.03056	0.95539	4.8538	5.03056	0.91318	3.544
														556.29	0.05991	556.29	0.36392		5.03333	0.95546	4.8538	5.03333	0.91312	3.5441
														556.48	0.06261	556.48	0.36078		5.03611	0.95539	4.8538	5.03611	0.9133	3.5442
														556.68	0.06148	556.68	0.36341		5.03889	0.95553	4.854	5.03889	0.91306	3.544
														556.88	0.06144	556.88	0.3568		5.04167	0.9556	4.854	5.04167	0.91306	3.5441
														557.07	0.05982	557.07	0.35538		5.04444	0.95525	4.8538	5.04444	0.91312	3.5442
														557.27	0.06174	557.27	0.35462		5.04722	0.95539	4.854	5.04722	0.91312	3.5441
														557.47	0.0617	557.47	0.3528		5.05	0.95539	4.854	5.05	0.91294	3.5441
														557.66	0.06231	557.66	0.35286		5.05278	0.95532	4.8541	5.05278	0.9127	3.544
														557.86	0.05891	557.86	0.34989		5.05556	0.95553	4.8543	5.05556	0.9127	3.544
														558.06	0.06017	558.06	0.3426		5.05833	0.95539	4.8541	5.05833	0.91264	3.544
														558.25	0.06226	558.25	0.34436		5.06111	0.95525	4.8541	5.06111	0.91276	3.5442
														558.45	0.05738	558.45	0.33614		5.06389	0.95525	4.8541	5.06389	0.9127	3.5441
														558.65	0.05847	558.65	0.34449		5.06667	0.95532	4.8542	5.06667	0.91288	3.5442
														558.84	0.05712	558.84	0.33783		5.06944	0.9556	4.8545	5.06944	0.91276	3.5443
														559.04	0.05843	559.04	0.33459		5.07222	0.95546	4.8544	5.07222	0.9127	3.5442
														559.24	0.05913	559.24	0.33592		5.075	0.95546	4.8546	5.075	0.91264	3.5442
														559.43	0.05498	559.43	0.33486		5.07778	0.9556	4.8546	5.07778	0.91264	3.5442
														559.63	0.05882	559.63	0.33109		5.08056	0.95553	4.8547	5.08056	0.91288	3.5444
														559.83	0.05607	559.83	0.3276		5.08333	0.95553	4.8546	5.08333	0.9127	3.5443
														560.02	0.05712	560.02	0.32939		5.08611	0.95567	4.8549	5.08611	0.9127	3.5443
														560.22	0.05538	560.22	0.32127		5.08889	0.95553	4.8548	5.08889	0.91258	3.5443
														560.42	0.05507	560.42	0.32272		5.09167	0.95539	4.8547	5.09167	0.9127	3.5445
														560.61	0.05394	560.61	0.31985		5.09444	0.95567	4.8549	5.09444	0.91276	3.5445
														560.81	0.05568	560.81	0.32383		5.09722	0.95539	4.8547	5.09722	0.91258	3.5444
														561.01	0.05769	561.01	0.31664		5.1	0.95532	4.8547	5.1	0.91264	3.5445
														561.2	0.05167	561.2	0.31678		5.10278	0.95539	4.8548	5.10278	0.91246	3.5444
														561.4	0.05333	561.4	0.31639		5.10556	0.95539	4.8549	5.10556	0.91252	3.5444
														561.6	0.05385	561.6	0.31387		5.10833	0.95539	4.8549	5.10833	0.91246	3.5444
														561.79	0.05442	561.79	0.31722		5.11111	0.95553	4.8552	5.11111	0.91228	3.5444
														561.99	0.05363	561.99	0.31018		5.11389	0.95539	4.855	5.11389	0.91246	3.5445
														562.19	0.04962	562.19	0.30972		5.11667	0.95539	4.8551	5.11667	0.91246	3.5445
														562.38	0.05289	562.38	0.3118		5.11944	0.9556	4.8553	5.11944	0.91252	3.5446
														562.58	0.05062	562.58	0.30523		5.12222	0.95546	4.8552	5.12222	0.9127	3.5447
														562.78	0.0559	562.78	0.30741		5.125	0.95546	4.8552	5.125	0.91258	3.5447
														562.97	0.05298	562.97	0.30101		5.12778	0.95546	4.8552	5.12778	0.91252	3.5447
														563.17	0.05158	563.17	0.30154		5.13056	0.95525	4.8551	5.13056	0.91246	3.5447
														563.36	0.05354	563.36	0.29531		5.13333	0.95518	4.855	5.13333	0.9124	3.5447
														563.56	0.0518	563.56	0.29949		5.13611	0.95511	4.8551	5.13611	0.91198	3.5445
														563.76	0.04897	563.76	0.29151		5.13889	0.95504	4.8552	5.13889	0.91204	3.5446
														563.95	0.04892	563.95	0.28494		5.14167	0.95497	4.8551	5.14167	0.91216	3.5446
														564.15	0.04932	564.15	0.29254		5.14444	0.9549	4.8551	5.14444	0.91216	3.5447
														564.35	0.05141	564.35	0.28832		5.14722	0.95511	4.8552	5.14722	0.91216	3.5447
														564.54	0.05145	564.54	0.28462		5.15	0.95525	4.8555	5.15	0.91204	3.5446
														564.74	0.05176	564.74	0.28557		5.15278	0.95511	4.8554	5.15278	0.91204	3.5447
														564.94	0.04735	564.94	0.28857		5.15556	0.95511	4.8553	5.15556	0.9121	3.5448
														565.13	0.0481	565.13	0.28066		5.15833	0.95525	4.8556	5.15833	0.91216	3.5448
														565.33	0.04823	565.33	0.28089		5.16111	0.95511	4.8555	5.16111	0.9121	3.5448
														565.52	0.04722	565.52	0.28113		5.16389	0.95525	4.8557	5.16389	0.91204	3.5448
														565.72	0.04652	565.72	0.27841		5.16667	0.95511	4.8556	5.16667	0.91204	3.5448
														565.92	0.0467	565.92	0.27829		5.16944	0.95497	4.8555	5.16944	0.91204	3.5449
														566.11	0.04496	566.11	0.27647		5.17222	0.95504	4.8556	5.17222	0.91192	3.5448
														566.31	0.04936	566.31	0.27063		5.175	0.95504	4.8556	5.175	0.91168	3.5447
														566.5	0.04417	566.5	0.27298		5.17778	0.95497	4.8556	5.17778	0.91174	3.5447
														566.7	0.04748	566.7	0.27409		5.18056	0.95483	4.8556	5.18056	0.9118	3.5449
														566.9	0.04875	566.9	0.26965		5.18333	0.9549	4.8557	5.18333	0.91174	3.5448
														567.09	0.04526	567.09	0.26962		5.18611	0.95475	4.8556	5.18611	0.9115	3.5447
														567.29	0.04286	567.29	0.2641		5.18889	0.95483	4.8557	5.18889	0.91174	3.5449
														567.49	0.045	567.49	0.26015		5.19167	0.95504	4.8559	5.19167	0.9118	3.545
														567.68	0.04517	567.68	0.2641		5.19444	0.95525	4.8562	5.19444	0.91168	3.5449
														567.88	0.04064	567.88	0.25853		5.19722	0.95532	4.8563	5.19722	0.91174	3.545
														568.07	0.04308	568.07	0.25836		5.2	0.95511	4.8562	5.2	0.91162	3.545
														568.27	0.04295	568.27	0.25669		5.20278	0.95504	4.8561	5.20278	0.9115	3.5449
														568.47	0.04543	568.47	0.25873		5.20556	0.95504	4.8562	5.20556	0.91156	3.545
														568.66	0.045	568.66	0.25173		5.20833	0.95525	4.8564	5.20833	0.91132	3.5449
														568.86	0.04112	568.86	0.25227		5.21111	0.95504	4.8562	5.21111	0.9112	3.5449
														569.05	0.04434	569.05	0.25068		5.21389	0.95511	4.8564	5.21389	0.91138	3.545
														569.25	0.04295	569.25	0.24705		5.21667	0.95497	4.8562	5.21667	0.91144	3.545
														569.44	0.04103	569.44	0.25071		5.21944	0.95497	4.8563	5.21944	0.91132	3.545
														569.64	0.04347	569.64	0.24573		5.22222	0.95468	4.8561	5.22222	0.91108	3.5449
														569.84	0.04339	569.84	0.24573		5.225	0.95468	4.8561	5.225	0.91108	3.5449
														570.03	0.04186	570.03	0.24602		5.22778	0.9549	4.8563	5.22778	0.91126	3.5451
														570.23	0.04086	570.23	0.24094		5.23056	0.95483	4.8563	5.23056	0.91126	3.5451
														570.42	0.0402	570.42	0.24606		5.23333	0.95483	4.8563	5.23333	0.91114	3.545
														570.62	0.04068	570.62	0.23831		5.23611	0.9549	4.8565	5.23611	0.91108	3.545
														570.82	0.04029	570.82	0.24184		5.23889	0.9549	4.8565	5.23889	0.91114	3.5451
														571.01	0.04243	571.01	0.23669		5.24167	0.95468	4.8563	5.24167	0.91114	3.5451
														571.21	0.03972	571.21	0.23475		5.24444	0.95483	4.8565	5.24444	0.91114	3.5451
														571.4	0.04029	571.4	0.23824		5.24722	0.95483	4.8565	5.24722	0.9112	3.5452
														571.6	0.03959	571.6	0.23385		5.25	0.95475	4.8565	5.25	0.91126	3.5453
														571.79	0.04007	571.79	0.23108		5.25278	0.95475	4.8566	5.25278	0.91114	3.5452
														571.99	0.03903	571.99	0.23073		5.25556	0.95475	4.8566	5.25556	0.91114	3.5452
														572.19	0.03933	572.19	0.22956		5.25833	0.95483	4.8567	5.25833	0.91132	3.5454
														572.38	0.03894	572.38	0.22997		5.26111	0.9549	4.8568	5.26111	0.91114	3.5453
														572.58	0.03785	572.58	0.22594		5.26389	0.95468	4.8567	5.26389	0.91102	3.5453
														572.77	0.03719	572.77	0.22369		5.26667	0.95468	4.8567	5.26667	0.91114	3.5454
														572.97	0.03889	572.97	0.22317		5.26944	0.95461	4.8567	5.26944	0.91108	3.5454
														573.16	0.04086	573.16	0.22987		5.27222	0.95461	4.8568	5.27222	0.91102	3.5454
														573.36	0.03497	573.36	0.21988		5.275	0.95468	4.8569	5.275	0.9109	3.5453
														573.56	0.03506	573.56	0.22241		5.27778	0.95468	4.8569	5.27778	0.91072	3.5453
														573.75	0.03698	573.75	0.21632		5.28056	0.95468	4.8569	5.28056	0.9109	3.5455
														573.95	0.03628	573.95	0.21809		5.28333	0.9549	4.8572	5.28333	0.91084	3.5454
														574.14	0.03706	574.14	0.21407		5.28611	0.95475	4.8572	5.28611	0.91072	3.5453
														574.34	0.03523	574.34	0.21314		5.28889	0.95475	4.8571	5.28889	0.91084	3.5454
														574.53	0.03379	574.53	0.20909		5.29167	0.95468	4.8571	5.29167	0.91067	3.5454
														574.73	0.03261	574.73	0.21221		5.29444	0.95468	4.8572	5.29444	0.91084	3.5455
														574.92	0.03671	574.92	0.20796		5.29722	0.95468	4.8572	5.29722	0.91072	3.5454
														575.12	0.03715	575.12	0.20912		5.3	0.95475	4.8574	5.3	0.91055	3.5454
														575.32	0.03419	575.32	0.20875		5.30278	0.95483	4.8574	5.30278	0.91061	3.5455
														575.51	0.03785	575.51	0.20921		5.30556	0.95468	4.8573	5.30556	0.91084	3.5456
														575.71	0.0378	575.71	0.20779		5.30833	0.95461	4.8573	5.30833	0.91084	3.5457
														575.9	0.03959	575.9	0.20568		5.31111	0.95461	4.8573	5.31111	0.91078	3.5457
														576.1	0.03737	576.1	0.19935		5.31389	0.95468	4.8575	5.31389	0.91072	3.5457
														576.29	0.03732	576.29	0.20592		5.31667	0.95468	4.8575	5.31667	0.91049	3.5456
														576.49	0.03567	576.49	0.20242		5.31944	0.95454	4.8574	5.31944	0.91061	3.5456
														576.68	0.03584	576.68	0.20492		5.32222	0.95447	4.8573	5.32222	0.91067	3.5457
														576.88	0.03366	576.88	0.19998		5.325	0.95468	4.8576	5.325	0.91049	3.5456
														577.07	0.03571	577.07	0.20143		5.32778	0.95475	4.8578	5.32778	0.91037	3.5456
														577.27	0.03532	577.27	0.19852		5.33056	0.95483	4.8578	5.33056	0.91019	3.5455
														577.46	0.03331	577.46	0.19738		5.33333	0.95475	4.8578	5.33333	0.91013	3.5455
														577.66	0.03157	577.66	0.19576		5.33611	0.95461	4.8577	5.33611	0.91019	3.5456
														577.85	0.03231	577.85	0.18808		5.33889	0.95454	4.8577	5.33889	0.91049	3.5458
														578.05	0.03	578.05	0.19652		5.34167	0.95461	4.8578	5.34167	0.91037	3.5457
														578.25	0.03336	578.25	0.19675		5.34444	0.95447	4.8577	5.34444	0.91019	3.5456
														578.44	0.03301	578.44	0.19447		5.34722	0.95447	4.8577	5.34722	0.91019	3.5457
														578.64	0.03576	578.64	0.18814		5.35	0.9544	4.8577	5.35	0.91031	3.5458
														578.83	0.02887	578.83	0.18771		5.35278	0.9544	4.8578	5.35278	0.90995	3.5456
														579.03	0.02934	579.03	0.18507		5.35556	0.9544	4.8578	5.35556	0.91007	3.5457
														579.22	0.03257	579.22	0.18549		5.35833	0.9544	4.8578	5.35833	0.90989	3.5456
														579.42	0.03292	579.42	0.18939		5.36111	0.9544	4.858	5.36111	0.91001	3.5457
														579.61	0.02791	579.61	0.18335		5.36389	0.95454	4.858	5.36389	0.91007	3.5458
														579.81	0.03296	579.81	0.18289		5.36667	0.9544	4.8579	5.36667	0.91001	3.5458
														580	0.03183	580	0.17871		5.36944	0.95426	4.8579	5.36944	0.90989	3.5458
														580.2	0.02996	580.2	0.18062		5.37222	0.95426	4.858	5.37222	0.90995	3.5458
														580.39	0.03122	580.39	0.17705		5.375	0.95426	4.8579	5.375	0.90983	3.5457
														580.59	0.03009	580.59	0.17609		5.37778	0.95419	4.858	5.37778	0.90971	3.5458
														580.78	0.03179	580.78	0.1795		5.38056	0.95405	4.8579	5.38056	0.90983	3.5458
														580.98	0.02895	580.98	0.17373		5.38333	0.95419	4.858	5.38333	0.90953	3.5457
														581.17	0.03179	581.17	0.17792		5.38611	0.95412	4.858	5.38611	0.90965	3.5458
														581.37	0.03022	581.37	0.1765		5.38889	0.95412	4.858	5.38889	0.90959	3.5458
														581.56	0.02852	581.56	0.17491		5.39167	0.95412	4.8581	5.39167	0.90971	3.5458
														581.76	0.02738	581.76	0.17059		5.39444	0.95433	4.8582	5.39444	0.90971	3.5459
														581.95	0.02751	581.95	0.1689		5.39722	0.95419	4.8583	5.39722	0.90941	3.5457
														582.15	0.02974	582.15	0.17042		5.4	0.95426	4.8583	5.4	0.90953	3.5459
														582.34	0.02904	582.34	0.16955		5.40278	0.95426	4.8584	5.40278	0.90923	3.5457
														582.54	0.02865	582.54	0.16893		5.40556	0.9544	4.8586	5.40556	0.90935	3.5458
														582.73	0.02738	582.73	0.16575		5.40833	0.95426	4.8585	5.40833	0.90941	3.5459
														582.93	0.02834	582.93	0.16869		5.41111	0.95419	4.8584	5.41111	0.90935	3.5459
														583.12	0.02821	583.12	0.16565		5.41389	0.95433	4.8586	5.41389	0.90929	3.5459
														583.32	0.02503	583.32	0.16212		5.41667	0.9544	4.8588	5.41667	0.90941	3.546
														583.51	0.02525	583.51	0.16043		5.41944	0.95419	4.8585	5.41944	0.90941	3.546
														583.71	0.02913	583.71	0.16278		5.42222	0.95419	4.8586	5.42222	0.90941	3.546
														583.9	0.02791	583.9	0.16195		5.425	0.95419	4.8586	5.425	0.90941	3.5461
														584.09	0.02751	584.09	0.16295		5.42778	0.95426	4.8587	5.42778	0.90953	3.5462
														584.29	0.02773	584.29	0.16001		5.43056	0.95412	4.8587	5.43056	0.90947	3.5462
														584.48	0.02812	584.48	0.15745		5.43333	0.95419	4.8587	5.43333	0.90923	3.5461
														584.68	0.02507	584.68	0.15953		5.43611	0.95426	4.8589	5.43611	0.90917	3.5461
														584.87	0.02638	584.87	0.15835		5.43889	0.95419	4.8588	5.43889	0.90941	3.5462
														585.07	0.02446	585.07	0.15638		5.44167	0.95405	4.8588	5.44167	0.90917	3.5461
														585.26	0.02455	585.26	0.15732		5.44444	0.95398	4.8587	5.44444	0.90923	3.5461
														585.46	0.02516	585.46	0.15725		5.44722	0.95405	4.8589	5.44722	0.90923	3.5462
														585.65	0.02551	585.65	0.14919		5.45	0.95384	4.8587	5.45	0.90917	3.5462
														585.85	0.02568	585.85	0.1531		5.45278	0.95391	4.8588	5.45278	0.90911	3.5461
														586.04	0.02716	586.04	0.15327		5.45556	0.95412	4.8591	5.45556	0.90893	3.5461
														586.24	0.02398	586.24	0.15241		5.45833	0.95419	4.8592	5.45833	0.90905	3.5462
														586.43	0.02795	586.43	0.1522		5.46111	0.95426	4.8592	5.46111	0.90911	3.5463
														586.63	0.0269	586.63	0.14764		5.46389	0.95419	4.8591	5.46389	0.90911	3.5463
														586.82	0.02294	586.82	0.14805		5.46667	0.95412	4.8591	5.46667	0.90911	3.5463
														587.01	0.02193	587.01	0.14681		5.46944	0.95391	4.8591	5.46944	0.90893	3.5463
														587.21	0.02311	587.21	0.14892		5.47222	0.95398	4.8592	5.47222	0.90869	3.5462
														587.4	0.02481	587.4	0.1439		5.475	0.95398	4.8592	5.475	0.90887	3.5463
														587.6	0.02363	587.6	0.14214		5.47778	0.95376	4.859	5.47778	0.90881	3.5463
														587.79	0.0266	587.79	0.14698		5.48056	0.95384	4.8592	5.48056	0.90887	3.5463
														587.99	0.0249	587.99	0.14145		5.48333	0.95398	4.8594	5.48333	0.90869	3.5463
														588.18	0.02385	588.18	0.14273		5.48611	0.95384	4.8592	5.48611	0.90857	3.5462
														588.38	0.02102	588.38	0.14121		5.48889	0.95369	4.8591	5.48889	0.90881	3.5463
														588.57	0.02529	588.57	0.13696		5.49167	0.95369	4.8591	5.49167	0.90857	3.5463
														588.76	0.02424	588.76	0.13581		5.49444	0.95376	4.8592	5.49444	0.90881	3.5465
														588.96	0.02246	588.96	0.13969		5.49722	0.95369	4.8592	5.49722	0.90881	3.5464
														589.15	0.0218	589.15	0.14128		5.5	0.95341	4.859	5.5	0.90863	3.5464
														589.35	0.02302	589.35	0.13993		5.50278	0.95369	4.8594	5.50278	0.90863	3.5465
														589.54	0.0242	589.54	0.13619		5.50556	0.95384	4.8595	5.50556	0.90857	3.5465
														589.74	0.02267	589.74	0.13581		5.50833	0.95384	4.8595	5.50833	0.90845	3.5464
														589.93	0.02176	589.93	0.13284		5.51111	0.95376	4.8595	5.51111	0.90839	3.5464
														590.12	0.02342	590.12	0.13581		5.51389	0.95376	4.8596	5.51389	0.90845	3.5465
														590.32	0.02311	590.32	0.13181		5.51667	0.95376	4.8597	5.51667	0.90845	3.5465
														590.51	0.02437	590.51	0.1326		5.51944	0.95376	4.8596	5.51944	0.90851	3.5466
														590.71	0.02259	590.71	0.13336		5.52222	0.95376	4.8597	5.52222	0.90827	3.5465
														590.9	0.02193	590.9	0.13281		5.525	0.95362	4.8596	5.525	0.90839	3.5466
														591.1	0.0225	591.1	0.13129		5.52778	0.95369	4.8597	5.52778	0.90845	3.5466
														591.29	0.02237	591.29	0.12669		5.53056	0.95355	4.8596	5.53056	0.90851	3.5467
														591.48	0.02224	591.48	0.13104		5.53333	0.95348	4.8595	5.53333	0.90851	3.5467
														591.68	0.02246	591.68	0.12935		5.53611	0.95348	4.8596	5.53611	0.90839	3.5466
														591.87	0.02232	591.87	0.12901		5.53889	0.95341	4.8596	5.53889	0.90845	3.5468
														592.07	0.02376	592.07	0.12849		5.54167	0.95327	4.8596	5.54167	0.90839	3.5468
														592.26	0.02167	592.26	0.12493		5.54444	0.95355	4.8598	5.54444	0.90851	3.5468
														592.46	0.02363	592.46	0.12119		5.54722	0.95341	4.8597	5.54722	0.90821	3.5467
[truncated: 363,422+ more rows]
